# Supplementary material for: Codoped porous carbon nanofibres as a potassium metal host for nonaqueous K-ion batteries
Source: Nat Commun. 2022 Aug 20;13:4911. doi: 10.1038/s41467-022-32660-y (PMC9392754; doi:10.1038/s41467-022-32660-y)
Supplement: Supplementary file 8 — Source Data [file 41467_2022_32660_MOESM8_ESM.xlsx]

## Sheet: Figure 1b
X	Y
10.0092	871
10.0223	850
10.0355	899
10.0486	848
10.0617	908
10.0748	882
10.088	955
10.1011	887
10.1143	885
10.1274	848
10.1405	880
10.1536	828
10.1668	849
10.1799	895
10.193	752
10.2062	870
10.2193	805
10.2324	860
10.2455	832
10.2587	873
10.2718	860
10.2849	871
10.2981	865
10.3112	872
10.3243	885
10.3375	790
10.3506	848
10.3637	894
10.3768	806
10.39	872
10.4031	841
10.4162	840
10.4294	794
10.4425	820
10.4556	833
10.4688	805
10.4819	851
10.495	816
10.5082	828
10.5213	840
10.5344	847
10.5475	889
10.5607	804
10.5738	801
10.5869	800
10.6001	867
10.6132	813
10.6263	831
10.6395	848
10.6526	800
10.6657	859
10.6789	815
10.692	833
10.7051	831
10.7182	828
10.7314	797
10.7445	840
10.7576	809
10.7708	846
10.7839	796
10.797	794
10.8102	832
10.8233	777
10.8364	858
10.8495	808
10.8627	870
10.8758	794
10.8889	888
10.9021	822
10.9152	774
10.9283	884
10.9414	775
10.9546	781
10.9677	788
10.9808	821
10.994	795
11.0071	738
11.0202	832
11.0334	841
11.0465	814
11.0596	853
11.0728	840
11.0859	750
11.099	775
11.1121	845
11.1253	741
11.1384	815
11.1515	739
11.1647	861
11.1778	809
11.1909	824
11.2041	775
11.2172	820
11.2303	821
11.2434	763
11.2566	778
11.2697	816
11.2828	783
11.296	732
11.3091	737
11.3222	819
11.3354	794
11.3485	763
11.3616	738
11.3748	796
11.3879	806
11.401	736
11.4141	811
11.4273	844
11.4404	804
11.4535	770
11.4667	731
11.4798	802
11.4929	769
11.5061	808
11.5192	765
11.5323	749
11.5455	813
11.5586	778
11.5717	720
11.5848	742
11.598	723
11.6111	830
11.6242	811
11.6374	759
11.6505	760
11.6636	785
11.6768	763
11.6899	765
11.703	749
11.7161	767
11.7293	760
11.7424	799
11.7555	764
11.7687	751
11.7818	748
11.7949	765
11.808	787
11.8212	741
11.8343	764
11.8474	774
11.8606	799
11.8737	757
11.8868	753
11.9	793
11.9131	763
11.9262	716
11.9393	780
11.9525	805
11.9656	771
11.9787	798
11.9919	751
12.005	770
12.0181	746
12.0313	747
12.0444	751
12.0575	716
12.0707	797
12.0838	754
12.0969	768
12.11	769
12.1232	744
12.1363	738
12.1494	714
12.1626	755
12.1757	763
12.1888	712
12.202	729
12.2151	756
12.2282	791
12.2414	797
12.2545	768
12.2676	752
12.2807	712
12.2939	767
12.307	798
12.3201	759
12.3333	734
12.3464	751
12.3595	742
12.3727	718
12.3858	737
12.3989	793
12.412	765
12.4252	757
12.4383	782
12.4514	719
12.4646	708
12.4777	764
12.4908	750
12.504	753
12.5171	708
12.5302	707
12.5434	730
12.5565	723
12.5696	779
12.5827	740
12.5959	714
12.609	710
12.6221	742
12.6353	746
12.6484	771
12.6615	742
12.6746	759
12.6878	751
12.7009	679
12.714	732
12.7272	722
12.7403	713
12.7534	719
12.7666	727
12.7797	771
12.7928	690
12.8059	689
12.8191	717
12.8322	683
12.8453	718
12.8585	762
12.8716	707
12.8847	742
12.8979	750
12.911	718
12.9241	723
12.9373	625
12.9504	688
12.9635	733
12.9766	722
12.9898	742
13.0029	703
13.016	688
13.0292	739
13.0423	709
13.0554	711
13.0686	741
13.0817	710
13.0948	662
13.108	701
13.1211	734
13.1342	708
13.1473	737
13.1605	725
13.1736	694
13.1867	751
13.1999	767
13.213	719
13.2261	713
13.2393	715
13.2524	769
13.2655	717
13.2786	715
13.2918	697
13.3049	686
13.318	683
13.3312	692
13.3443	713
13.3574	690
13.3706	729
13.3837	707
13.3968	666
13.41	683
13.4231	698
13.4362	714
13.4493	694
13.4625	669
13.4756	697
13.4887	677
13.5019	681
13.515	669
13.5281	693
13.5412	676
13.5544	628
13.5675	665
13.5806	663
13.5938	662
13.6069	687
13.62	691
13.6332	663
13.6463	728
13.6594	727
13.6725	664
13.6857	686
13.6988	710
13.7119	740
13.7251	678
13.7382	721
13.7513	694
13.7645	692
13.7776	721
13.7907	758
13.8039	693
13.817	694
13.8301	742
13.8432	686
13.8564	653
13.8695	714
13.8826	676
13.8958	717
13.9089	720
13.922	720
13.9352	607
13.9483	679
13.9614	686
13.9746	678
13.9877	730
14.0008	690
14.0139	684
14.0271	708
14.0402	673
14.0533	651
14.0665	645
14.0796	671
14.0927	692
14.1059	680
14.119	701
14.1321	729
14.1452	721
14.1584	676
14.1715	708
14.1846	724
14.1978	687
14.2109	671
14.224	700
14.2371	709
14.2503	719
14.2634	662
14.2765	699
14.2897	655
14.3028	649
14.3159	613
14.3291	680
14.3422	706
14.3553	646
14.3685	688
14.3816	709
14.3947	675
14.4078	674
14.421	722
14.4341	702
14.4472	718
14.4604	658
14.4735	711
14.4866	710
14.4998	728
14.5129	654
14.526	696
14.5391	648
14.5523	701
14.5654	724
14.5785	665
14.5917	691
14.6048	686
14.6179	698
14.6311	665
14.6442	669
14.6573	648
14.6705	643
14.6836	678
14.6967	701
14.7098	639
14.723	668
14.7361	713
14.7492	672
14.7624	649
14.7755	649
14.7886	717
14.8018	660
14.8149	711
14.828	683
14.8412	722
14.8543	681
14.8674	636
14.8805	686
14.8937	693
14.9068	643
14.9199	625
14.9331	690
14.9462	662
14.9593	692
14.9725	644
14.9856	669
14.9987	672
15.0118	711
15.025	720
15.0381	666
15.0512	681
15.0644	671
15.0775	676
15.0906	654
15.1037	651
15.1169	657
15.13	651
15.1431	640
15.1563	672
15.1694	634
15.1825	624
15.1957	630
15.2088	621
15.2219	647
15.2351	646
15.2482	674
15.2613	671
15.2744	615
15.2876	706
15.3007	682
15.3138	660
15.327	704
15.3401	681
15.3532	672
15.3664	670
15.3795	650
15.3926	644
15.4057	634
15.4189	650
15.432	649
15.4451	664
15.4583	672
15.4714	622
15.4845	686
15.4977	622
15.5108	647
15.5239	701
15.5371	641
15.5502	711
15.5633	687
15.5764	620
15.5896	651
15.6027	643
15.6158	671
15.629	677
15.6421	685
15.6552	667
15.6684	671
15.6815	633
15.6946	698
15.7078	636
15.7209	652
15.734	604
15.7471	602
15.7603	646
15.7734	633
15.7865	637
15.7997	681
15.8128	605
15.8259	665
15.8391	678
15.8522	660
15.8653	676
15.8784	645
15.8916	646
15.9047	616
15.9178	652
15.931	587
15.9441	661
15.9572	625
15.9703	671
15.9835	632
15.9966	652
16.0097	616
16.0229	672
16.036	634
16.0491	695
16.0623	682
16.0754	638
16.0885	651
16.1016	692
16.1148	654
16.1279	649
16.141	633
16.1542	622
16.1673	673
16.1804	652
16.1936	669
16.2067	634
16.2198	679
16.233	660
16.2461	609
16.2592	593
16.2723	630
16.2855	657
16.2986	654
16.3117	671
16.3249	632
16.338	689
16.3511	675
16.3643	644
16.3774	678
16.3905	663
16.4036	645
16.4168	643
16.4299	661
16.443	646
16.4562	663
16.4693	680
16.4824	648
16.4956	647
16.5087	662
16.5218	652
16.5349	630
16.5481	685
16.5612	689
16.5743	641
16.5875	644
16.6006	676
16.6137	637
16.6269	627
16.64	659
16.6531	643
16.6663	626
16.6794	612
16.6925	642
16.7056	638
16.7188	649
16.7319	648
16.745	675
16.7582	653
16.7713	644
16.7844	636
16.7976	644
16.8107	618
16.8238	605
16.837	649
16.8501	673
16.8632	622
16.8763	616
16.8895	690
16.9026	675
16.9157	654
16.9289	655
16.942	715
16.9551	656
16.9683	683
16.9814	599
16.9945	641
17.0076	635
17.0208	613
17.0339	659
17.047	655
17.0602	620
17.0733	624
17.0864	614
17.0996	611
17.1127	589
17.1258	634
17.139	679
17.1521	640
17.1652	648
17.1783	620
17.1915	627
17.2046	589
17.2177	582
17.2309	596
17.244	636
17.2571	676
17.2703	666
17.2834	649
17.2965	631
17.3096	659
17.3228	659
17.3359	664
17.349	631
17.3622	630
17.3753	597
17.3884	606
17.4016	641
17.4147	624
17.4278	650
17.4409	652
17.4541	618
17.4672	661
17.4803	710
17.4935	641
17.5066	645
17.5197	664
17.5328	649
17.546	669
17.5591	593
17.5723	652
17.5854	637
17.5985	613
17.6116	643
17.6248	680
17.6379	680
17.651	661
17.6642	662
17.6773	660
17.6904	640
17.7035	650
17.7167	646
17.7298	670
17.7429	633
17.7561	634
17.7692	644
17.7823	662
17.7955	650
17.8086	598
17.8217	643
17.8348	613
17.848	645
17.8611	637
17.8742	695
17.8874	659
17.9005	619
17.9136	632
17.9268	693
17.9399	653
17.953	629
17.9661	654
17.9793	607
17.9924	636
18.0055	653
18.0187	735
18.0318	670
18.0449	608
18.0581	654
18.0712	620
18.0843	628
18.0975	603
18.1106	596
18.1237	666
18.1368	696
18.15	666
18.1631	680
18.1762	659
18.1894	657
18.2025	656
18.2156	644
18.2288	677
18.2419	640
18.255	634
18.2681	665
18.2813	629
18.2944	641
18.3075	662
18.3207	638
18.3338	648
18.3469	684
18.3601	677
18.3732	604
18.3863	673
18.3995	660
18.4126	698
18.4257	673
18.4388	672
18.452	664
18.4651	618
18.4782	653
18.4914	675
18.5045	660
18.5176	657
18.5308	599
18.5439	701
18.557	666
18.5702	676
18.5833	659
18.5964	698
18.6095	672
18.6227	636
18.6358	704
18.6489	668
18.6621	622
18.6752	663
18.6883	650
18.7015	674
18.7146	650
18.7277	667
18.7408	656
18.754	668
18.7671	699
18.7802	667
18.7934	643
18.8065	669
18.8196	654
18.8328	650
18.8459	681
18.859	639
18.8721	599
18.8853	656
18.8984	681
18.9115	685
18.9247	607
18.9378	627
18.9509	655
18.9641	651
18.9772	646
18.9903	656
19.0035	637
19.0166	660
19.0297	723
19.0428	640
19.056	662
19.0691	645
19.0822	683
19.0954	612
19.1085	694
19.1216	678
19.1348	650
19.1479	663
19.161	650
19.1741	674
19.1873	668
19.2004	639
19.2135	664
19.2267	646
19.2398	636
19.2529	656
19.266	705
19.2792	657
19.2923	683
19.3054	700
19.3186	673
19.3317	685
19.3448	725
19.358	695
19.3711	647
19.3842	613
19.3973	596
19.4105	654
19.4236	641
19.4367	652
19.4499	708
19.463	625
19.4761	687
19.4893	686
19.5024	654
19.5155	649
19.5287	679
19.5418	658
19.5549	652
19.568	648
19.5812	665
19.5943	638
19.6074	713
19.6206	681
19.6337	652
19.6468	657
19.66	634
19.6731	670
19.6862	694
19.6993	636
19.7125	670
19.7256	693
19.7387	660
19.7519	711
19.765	682
19.7781	709
19.7913	688
19.8044	680
19.8175	628
19.8306	664
19.8438	624
19.8569	663
19.87	692
19.8832	680
19.8963	679
19.9094	701
19.9226	643
19.9357	656
19.9488	619
19.962	637
19.9751	631
19.9882	675
20.0013	673
20.0145	695
20.0276	697
20.0407	654
20.0539	657
20.067	661
20.0801	653
20.0933	710
20.1064	712
20.1195	690
20.1327	680
20.1458	650
20.1589	676
20.172	731
20.1852	651
20.1983	690
20.2114	665
20.2246	660
20.2377	694
20.2508	658
20.264	655
20.2771	672
20.2902	684
20.3033	703
20.3165	662
20.3296	686
20.3427	706
20.3559	676
20.369	627
20.3821	622
20.3953	663
20.4084	660
20.4215	688
20.4347	675
20.4478	669
20.4609	653
20.474	610
20.4872	692
20.5003	665
20.5134	698
20.5266	609
20.5397	710
20.5528	633
20.566	671
20.5791	660
20.5922	668
20.6053	672
20.6185	693
20.6316	702
20.6447	683
20.6579	691
20.671	674
20.6841	619
20.6973	670
20.7104	691
20.7235	695
20.7366	604
20.7498	633
20.7629	663
20.776	603
20.7892	666
20.8023	686
20.8154	661
20.8286	646
20.8417	647
20.8548	657
20.868	737
20.8811	651
20.8942	686
20.9073	649
20.9205	674
20.9336	707
20.9467	693
20.9599	692
20.973	687
20.9861	690
20.9992	678
21.0124	686
21.0255	715
21.0386	662
21.0518	691
21.0649	748
21.078	666
21.0912	653
21.1043	710
21.1174	670
21.1305	690
21.1437	689
21.1568	674
21.1699	685
21.1831	666
21.1962	658
21.2093	707
21.2225	738
21.2356	699
21.2487	640
21.2619	702
21.275	720
21.2881	686
21.3012	697
21.3144	603
21.3275	701
21.3406	694
21.3538	689
21.3669	686
21.38	729
21.3932	681
21.4063	675
21.4194	647
21.4325	715
21.4457	655
21.4588	687
21.4719	720
21.4851	718
21.4982	701
21.5113	737
21.5245	720
21.5376	686
21.5507	682
21.5638	681
21.577	664
21.5901	686
21.6032	682
21.6164	673
21.6295	724
21.6426	704
21.6558	693
21.6689	702
21.682	689
21.6952	671
21.7083	706
21.7214	729
21.7345	699
21.7477	686
21.7608	660
21.7739	723
21.7871	672
21.8002	697
21.8133	780
21.8265	667
21.8396	705
21.8527	668
21.8658	696
21.879	657
21.8921	659
21.9052	685
21.9184	701
21.9315	727
21.9446	693
21.9578	675
21.9709	632
21.984	606
21.9972	685
22.0103	726
22.0234	681
22.0365	701
22.0497	686
22.0628	743
22.0759	652
22.0891	681
22.1022	677
22.1153	685
22.1285	650
22.1416	643
22.1547	668
22.1678	692
22.181	702
22.1941	718
22.2072	679
22.2204	678
22.2335	704
22.2466	682
22.2598	661
22.2729	676
22.286	677
22.2992	678
22.3123	692
22.3254	712
22.3385	695
22.3517	680
22.3648	669
22.3779	654
22.3911	653
22.4042	732
22.4173	722
22.4305	692
22.4436	687
22.4567	718
22.4698	663
22.483	669
22.4961	653
22.5092	686
22.5224	741
22.5355	686
22.5486	654
22.5617	685
22.5749	700
22.588	700
22.6011	655
22.6143	679
22.6274	665
22.6405	670
22.6537	673
22.6668	681
22.6799	718
22.6931	721
22.7062	737
22.7193	672
22.7325	684
22.7456	739
22.7587	686
22.7718	672
22.785	765
22.7981	707
22.8112	702
22.8244	725
22.8375	696
22.8506	697
22.8637	697
22.8769	731
22.89	723
22.9031	688
22.9163	729
22.9294	724
22.9425	723
22.9557	712
22.9688	645
22.9819	743
22.995	710
23.0082	674
23.0213	702
23.0344	657
23.0476	663
23.0607	702
23.0738	710
23.087	690
23.1001	730
23.1132	696
23.1264	746
23.1395	705
23.1526	720
23.1657	671
23.1789	723
23.192	768
23.2051	657
23.2183	686
23.2314	701
23.2445	670
23.2577	703
23.2708	713
23.2839	684
23.297	728
23.3102	706
23.3233	719
23.3364	703
23.3496	711
23.3627	691
23.3758	676
23.389	757
23.4021	673
23.4152	705
23.4283	725
23.4415	694
23.4546	735
23.4677	685
23.4809	625
23.494	662
23.5071	700
23.5203	721
23.5334	670
23.5465	657
23.5597	664
23.5728	706
23.5859	735
23.599	719
23.6122	707
23.6253	698
23.6384	669
23.6516	745
23.6647	702
23.6778	725
23.691	666
23.7041	670
23.7172	733
23.7304	708
23.7435	727
23.7566	667
23.7697	751
23.7829	717
23.796	674
23.8091	712
23.8223	715
23.8354	701
23.8485	693
23.8617	670
23.8748	672
23.8879	690
23.901	699
23.9142	694
23.9273	686
23.9404	699
23.9536	692
23.9667	684
23.9798	667
23.993	701
24.0061	729
24.0192	648
24.0323	747
24.0455	745
24.0586	713
24.0717	797
24.0849	718
24.098	699
24.1111	716
24.1243	688
24.1374	719
24.1505	704
24.1637	725
24.1768	680
24.1899	721
24.203	651
24.2162	694
24.2293	720
24.2424	675
24.2556	700
24.2687	720
24.2818	732
24.295	694
24.3081	679
24.3212	696
24.3343	716
24.3475	729
24.3606	707
24.3737	665
24.3869	663
24.4	700
24.4131	639
24.4262	676
24.4394	713
24.4525	677
24.4656	743
24.4788	696
24.4919	700
24.505	691
24.5182	652
24.5313	646
24.5444	651
24.5576	679
24.5707	708
24.5838	683
24.5969	719
24.6101	664
24.6232	630
24.6363	699
24.6495	698
24.6626	682
24.6757	678
24.6889	642
24.702	695
24.7151	650
24.7282	668
24.7414	641
24.7545	645
24.7676	667
24.7808	664
24.7939	664
24.807	686
24.8202	688
24.8333	684
24.8464	691
24.8595	670
24.8727	672
24.8858	624
24.8989	699
24.9121	662
24.9252	660
24.9383	699
24.9515	649
24.9646	710
24.9777	725
24.9909	692
25.004	663
25.0171	650
25.0302	648
25.0434	695
25.0565	677
25.0696	626
25.0828	672
25.0959	694
25.109	665
25.1222	643
25.1353	666
25.1484	660
25.1615	654
25.1747	712
25.1878	694
25.2009	710
25.2141	627
25.2272	635
25.2403	701
25.2535	697
25.2666	660
25.2797	679
25.2929	696
25.306	706
25.3191	685
25.3322	628
25.3454	654
25.3585	670
25.3716	643
25.3848	651
25.3979	678
25.411	614
25.4242	684
25.4373	710
25.4504	709
25.4636	662
25.4767	652
25.4898	647
25.5029	652
25.5161	681
25.5292	604
25.5423	614
25.5555	684
25.5686	632
25.5817	668
25.5949	661
25.608	648
25.6211	669
25.6342	661
25.6474	679
25.6605	638
25.6736	661
25.6868	638
25.6999	660
25.713	675
25.7262	691
25.7393	644
25.7524	648
25.7655	684
25.7787	683
25.7918	633
25.8049	682
25.8181	661
25.8312	690
25.8443	653
25.8575	696
25.8706	692
25.8837	660
25.8968	665
25.91	649
25.9231	657
25.9362	697
25.9494	730
25.9625	693
25.9756	631
25.9888	621
26.0019	636
26.015	668
26.0282	650
26.0413	644
26.0544	678
26.0675	652
26.0807	617
26.0938	624
26.1069	655
26.1201	711
26.1332	634
26.1463	631
26.1594	641
26.1726	676
26.1857	624
26.1988	603
26.212	668
26.2251	653
26.2382	644
26.2514	717
26.2645	707
26.2776	629
26.2907	679
26.3039	687
26.317	658
26.3301	649
26.3433	700
26.3564	674
26.3695	678
26.3827	660
26.3958	648
26.4089	668
26.4221	605
26.4352	617
26.4483	662
26.4614	622
26.4746	691
26.4877	612
26.5008	622
26.514	613
26.5271	622
26.5402	665
26.5534	640
26.5665	655
26.5796	679
26.5927	677
26.6059	613
26.619	638
26.6321	661
26.6453	605
26.6584	607
26.6715	625
26.6847	633
26.6978	653
26.7109	650
26.724	661
26.7372	635
26.7503	644
26.7634	644
26.7766	676
26.7897	632
26.8028	662
26.816	657
26.8291	637
26.8422	672
26.8554	650
26.8685	656
26.8816	601
26.8947	643
26.9079	585
26.921	609
26.9341	627
26.9473	644
26.9604	646
26.9735	653
26.9867	643
26.9998	589
27.0129	637
27.0261	633
27.0392	650
27.0523	657
27.0654	625
27.0786	658
27.0917	648
27.1048	645
27.118	598
27.1311	639
27.1442	619
27.1574	635
27.1705	615
27.1836	640
27.1967	621
27.2099	645
27.223	611
27.2361	673
27.2493	611
27.2624	632
27.2755	654
27.2887	667
27.3018	578
27.3149	629
27.3281	612
27.3412	614
27.3543	640
27.3674	633
27.3806	666
27.3937	648
27.4068	602
27.42	713
27.4331	645
27.4462	604
27.4594	636
27.4725	641
27.4856	627
27.4987	612
27.5119	637
27.525	611
27.5381	613
27.5513	654
27.5644	593
27.5775	614
27.5907	613
27.6038	625
27.6169	561
27.63	628
27.6432	672
27.6563	634
27.6694	616
27.6826	618
27.6957	651
27.7088	638
27.7219	627
27.7351	600
27.7482	645
27.7614	680
27.7745	586
27.7876	643
27.8007	636
27.8139	638
27.827	648
27.8401	641
27.8533	621
27.8664	656
27.8795	642
27.8926	637
27.9058	609
27.9189	580
27.932	587
27.9452	646
27.9583	668
27.9714	644
27.9846	616
27.9977	652
28.0108	624
28.0239	632
28.0371	577
28.0502	615
28.0633	609
28.0765	641
28.0896	677
28.1027	653
28.1159	599
28.129	626
28.1421	601
28.1552	638
28.1684	639
28.1815	617
28.1946	613
28.2078	617
28.2209	629
28.234	662
28.2472	625
28.2603	667
28.2734	591
28.2866	593
28.2997	562
28.3128	606
28.3259	565
28.3391	632
28.3522	612
28.3653	670
28.3785	613
28.3916	619
28.4047	627
28.4179	622
28.431	685
28.4441	645
28.4572	602
28.4704	613
28.4835	602
28.4966	606
28.5098	645
28.5229	601
28.536	599
28.5492	627
28.5623	602
28.5754	660
28.5886	644
28.6017	650
28.6148	629
28.6279	603
28.6411	593
28.6542	575
28.6673	588
28.6805	638
28.6936	650
28.7067	589
28.7199	594
28.733	586
28.7461	581
28.7593	613
28.7724	584
28.7855	639
28.7986	575
28.8118	613
28.8249	639
28.838	604
28.8512	614
28.8643	637
28.8774	622
28.8906	626
28.9037	592
28.9168	557
28.9299	586
28.9431	610
28.9562	651
28.9693	614
28.9825	641
28.9956	600
29.0087	612
29.0219	601
29.035	627
29.0481	596
29.0612	559
29.0744	651
29.0875	613
29.1006	592
29.1138	573
29.1269	575
29.14	586
29.1532	586
29.1663	586
29.1794	592
29.1926	632
29.2057	564
29.2188	642
29.2319	625
29.2451	629
29.2582	623
29.2713	594
29.2845	677
29.2976	612
29.3107	585
29.3239	617
29.337	573
29.3501	653
29.3632	594
29.3764	605
29.3895	602
29.4026	573
29.4158	572
29.4289	602
29.442	574
29.4551	582
29.4683	566
29.4814	599
29.4945	591
29.5077	614
29.5208	598
29.5339	605
29.5471	595
29.5602	578
29.5733	546
29.5864	626
29.5996	551
29.6127	596
29.6258	662
29.639	593
29.6521	633
29.6652	606
29.6784	608
29.6915	598
29.7046	579
29.7178	573
29.7309	594
29.744	598
29.7571	599
29.7703	579
29.7834	587
29.7965	639
29.8097	596
29.8228	605
29.8359	627
29.8491	608
29.8622	604
29.8753	602
29.8884	588
29.9016	593
29.9147	584
29.9278	615
29.941	560
29.9541	599
29.9672	597
29.9804	577
29.9935	595
30.0066	566
30.0197	586
30.0329	631
30.046	560
30.0591	587
30.0723	582
30.0854	571
30.0985	541
30.1117	570
30.1248	580
30.1379	577
30.1511	617
30.1642	608
30.1773	597
30.1904	619
30.2036	586
30.2167	552
30.2298	630
30.243	573
30.2561	626
30.2692	630
30.2824	589
30.2955	589
30.3086	598
30.3218	516
30.3349	556
30.348	553
30.3611	577
30.3743	587
30.3874	554
30.4005	622
30.4137	586
30.4268	565
30.4399	603
30.4531	529
30.4662	585
30.4793	614
30.4924	574
30.5056	622
30.5187	563
30.5318	558
30.545	583
30.5581	622
30.5712	586
30.5844	576
30.5975	546
30.6106	588
30.6238	536
30.6369	574
30.65	543
30.6631	556
30.6763	601
30.6894	558
30.7025	572
30.7157	602
30.7288	574
30.7419	592
30.7551	566
30.7682	576
30.7813	600
30.7944	501
30.8076	520
30.8207	594
30.8338	602
30.847	546
30.8601	559
30.8732	593
30.8864	623
30.8995	578
30.9126	542
30.9257	578
30.9389	601
30.952	619
30.9651	559
30.9783	588
30.9914	600
31.0045	529
31.0177	556
31.0308	555
31.0439	589
31.0571	564
31.0702	559
31.0833	519
31.0964	527
31.1096	537
31.1227	495
31.1358	538
31.149	560
31.1621	492
31.1752	546
31.1883	562
31.2015	564
31.2146	541
31.2277	522
31.2409	563
31.254	481
31.2671	530
31.2803	594
31.2934	604
31.3065	554
31.3196	518
31.3328	546
31.3459	564
31.359	524
31.3722	554
31.3853	573
31.3984	582
31.4116	544
31.4247	571
31.4378	564
31.4509	505
31.4641	549
31.4772	533
31.4903	566
31.5035	577
31.5166	541
31.5297	502
31.5429	520
31.556	563
31.5691	564
31.5823	524
31.5954	528
31.6085	516
31.6216	504
31.6348	548
31.6479	598
31.661	575
31.6742	532
31.6873	554
31.7004	528
31.7136	535
31.7267	568
31.7398	573
31.7529	541
31.7661	594
31.7792	526
31.7923	518
31.8055	581
31.8186	558
31.8317	549
31.8449	574
31.858	534
31.8711	505
31.8843	519
31.8974	516
31.9105	514
31.9236	574
31.9368	561
31.9499	568
31.963	509
31.9762	534
31.9893	516
32.0024	499
32.0156	494
32.0287	523
32.0418	520
32.0549	503
32.0681	491
32.0812	557
32.0943	503
32.1075	547
32.1206	541
32.1337	515
32.1469	541
32.16	520
32.1731	530
32.1863	562
32.1994	524
32.2125	495
32.2256	543
32.2388	517
32.2519	512
32.265	510
32.2782	544
32.2913	519
32.3044	536
32.3175	475
32.3307	473
32.3438	529
32.3569	533
32.3701	560
32.3832	498
32.3963	542
32.4095	509
32.4226	488
32.4357	556
32.4489	524
32.462	496
32.4751	525
32.4883	473
32.5014	533
32.5145	500
32.5276	502
32.5408	535
32.5539	558
32.567	536
32.5802	515
32.5933	495
32.6064	516
32.6195	526
32.6327	531
32.6458	537
32.6589	490
32.6721	513
32.6852	500
32.6983	521
32.7115	512
32.7246	545
32.7377	517
32.7508	484
32.764	509
32.7771	504
32.7902	572
32.8034	499
32.8165	504
32.8296	475
32.8428	511
32.8559	515
32.869	546
32.8822	542
32.8953	519
32.9084	508
32.9216	503
32.9347	478
32.9478	551
32.9609	538
32.9741	536
32.9872	502
33.0003	502
33.0135	460
33.0266	514
33.0397	527
33.0528	518
33.066	467
33.0791	504
33.0922	489
33.1054	493
33.1185	479
33.1316	474
33.1448	528
33.1579	498
33.171	500
33.1842	528
33.1973	506
33.2104	502
33.2235	531
33.2367	453
33.2498	508
33.2629	519
33.2761	490
33.2892	527
33.3023	515
33.3154	515
33.3286	495
33.3417	485
33.3548	501
33.368	498
33.3811	513
33.3942	493
33.4074	509
33.4205	499
33.4336	522
33.4468	497
33.4599	536
33.473	465
33.4862	487
33.4993	510
33.5124	518
33.5255	551
33.5387	520
33.5518	498
33.5649	496
33.5781	481
33.5912	471
33.6043	502
33.6174	507
33.6306	471
33.6437	529
33.6568	501
33.67	460
33.6831	497
33.6962	501
33.7094	503
33.7225	500
33.7356	471
33.7488	509
33.7619	502
33.775	513
33.7881	522
33.8013	479
33.8144	486
33.8275	481
33.8407	508
33.8538	513
33.8669	481
33.8801	453
33.8932	482
33.9063	487
33.9194	514
33.9326	478
33.9457	493
33.9588	451
33.972	506
33.9851	492
33.9982	466
34.0114	482
34.0245	444
34.0376	478
34.0508	479
34.0639	465
34.077	476
34.0901	485
34.1033	457
34.1164	475
34.1295	491
34.1427	474
34.1558	428
34.1689	453
34.182	456
34.1952	436
34.2083	492
34.2214	443
34.2346	456
34.2477	455
34.2608	450
34.274	472
34.2871	475
34.3002	470
34.3134	496
34.3265	458
34.3396	469
34.3528	491
34.3659	429
34.379	458
34.3921	530
34.4053	441
34.4184	435
34.4315	485
34.4447	489
34.4578	483
34.4709	457
34.4841	464
34.4972	468
34.5103	492
34.5234	421
34.5366	495
34.5497	467
34.5628	450
34.576	473
34.5891	440
34.6022	428
34.6153	437
34.6285	424
34.6416	473
34.6547	425
34.6679	464
34.681	469
34.6941	449
34.7073	443
34.7204	465
34.7335	459
34.7467	477
34.7598	465
34.7729	447
34.7861	437
34.7992	450
34.8123	451
34.8254	406
34.8386	481
34.8517	456
34.8648	419
34.878	421
34.8911	427
34.9042	474
34.9173	463
34.9305	442
34.9436	427
34.9567	451
34.9699	438
34.983	450
34.9961	485
35.0093	423
35.0224	434
35.0355	435
35.0487	430
35.0618	457
35.0749	462
35.088	439
35.1012	452
35.1143	458
35.1274	435
35.1406	430
35.1537	471
35.1668	453
35.1799	410
35.1931	428
35.2062	429
35.2193	444
35.2325	437
35.2456	424
35.2587	408
35.2719	457
35.285	443
35.2981	455
35.3113	479
35.3244	414
35.3375	496
35.3507	450
35.3638	448
35.3769	410
35.39	415
35.4032	416
35.4163	441
35.4294	459
35.4426	467
35.4557	474
35.4688	433
35.4819	416
35.4951	442
35.5082	441
35.5213	478
35.5345	415
35.5476	445
35.5607	429
35.5739	436
35.587	458
35.6001	444
35.6133	428
35.6264	435
35.6395	435
35.6526	410
35.6658	422
35.6789	435
35.692	440
35.7052	441
35.7183	428
35.7314	408
35.7446	450
35.7577	438
35.7708	396
35.7839	404
35.7971	416
35.8102	421
35.8233	407
35.8365	417
35.8496	397
35.8627	426
35.8759	435
35.889	451
35.9021	443
35.9153	395
35.9284	433
35.9415	426
35.9546	438
35.9678	468
35.9809	445
35.994	417
36.0072	453
36.0203	425
36.0334	421
36.0466	426
36.0597	416
36.0728	425
36.0859	427
36.0991	424
36.1122	438
36.1253	392
36.1385	415
36.1516	414
36.1647	421
36.1779	367
36.191	411
36.2041	397
36.2172	417
36.2304	409
36.2435	391
[truncated: 3,332 more rows]

## Sheet: Figure 1c
Pore width			Inset
X	Y		X	Y	X	Y
0.785	0		4.532e-05	-0.00203	0.9879	320.283
0.818	0		0.00016933	4.55001	0.97135	287.765
0.852	0		0.00028488	5.81358	0.96743	276.298
0.889	0		0.00042456	6.50592	0.95863	238.104
0.926	0		0.00057296	7.06048	0.94853	200.518
0.966	0		0.00070191	7.5263	0.93458	165.746
1.007	0		0.00084481	7.88428	0.92006	137.158
1.051	0.00367		0.0009902	8.18656	0.89505	110.784
1.096	0.01318		0.00114	8.44491	0.86788	85.8344
1.144	0.02216		0.00153	9.0326	0.82926	70.0465
1.193	0.02715		0.00286	10.3377	0.79783	62.9762
1.245	0.02593		0.00843	12.7371	0.74962	56.0717
1.299	0.02181		0.01529	14.2088	0.70114	50.876
1.356	0.01614		0.0222	15.2207	0.64752	46.4068
1.416	0.01038		0.02914	16.005	0.59969	42.9581
1.478	0.00452		0.03617	16.6469	0.54888	39.812
1.543	5.0614e-05		0.04317	17.1839	0.5304	38.8193
1.611	0		0.05013	17.6876	0.51187	37.9309
1.682	0		0.06801	18.711	0.49318	36.9716
1.756	0		0.10128	20.2596	0.47574	35.0963
1.834	0		0.15129	22.1767	0.45759	33.7959
1.915	0		0.20137	23.9777	0.4387	32.9749
2	0		0.25123	25.739	0.41961	32.1889
2.1206	0		0.30076	27.5033	0.40063	31.4086
2.1948	0		0.35101	29.4608	0.38158	30.6608
2.2717	0		0.4012	31.4307	0.3624	29.908
2.3512	0		0.45126	33.4922	0.3432	29.1565
2.4335	0		0.50092	35.697	0.32406	28.4109
2.5186	0		0.55156	38.2295	0.30495	27.6664
2.6068	0		0.60073	40.8728	0.28565	26.9648
2.698	0		0.64965	43.9611	0.2663	26.2757
2.7925	0		0.70081	47.8311	0.24711	25.5934
2.8902	0		0.74877	52.1079	0.22846	24.9345
2.9914	0		0.79885	57.9935	0.2092	24.2541
3.0961	0		0.8471	65.6059	0.18989	23.5646
3.2044	0		0.89509	77.9175	0.1706	22.8712
3.3166	0		0.93565	96.8458	0.15145	22.1826
3.4326	0		0.9575	123.779	0.13231	21.4489
3.5528	0		0.96646	147.239	0.11308	20.7119
3.6771	0		0.97171	166.998	0.09398	19.9197
3.8058	0.00213		0.97637	191.077	0.07499	19.036
3.939	0.00616		0.97944	225.435	0.0562	18.035
4.0769	0.00867		0.98277	237.794	0.0377	16.764
4.2196	0.00918		0.98311	251.898
4.3673	0.00923		0.98512	264.752
4.5201	0.00941		0.98598	278.435
4.6784	0.00933		0.98598	307.406
4.8421	0.00942		0.9879	320.283
5.0116	0.00829
5.187	0.00642
5.369	0.00543
5.556	0.00602
5.751	0.00626
5.952	0.00682
6.16	0.00775
6.376	0.00745
6.599	0.00728
6.83	0.00833
7.069	0.00849
7.317	0.00737
7.573	0.00765
7.8379	0.00922
8.1122	0.00875
8.3961	0.00678
8.69	0.00566
8.9941	0.00662
9.3089	0.00799
9.6347	0.00766
9.972	0.00609
10.321	0.00495
10.682	0.0053
11.056	0.00798
11.443	0.00979
11.8436	0.00939
12.2581	0.00755
12.6871	0.00608
13.1312	0.00559
13.5908	0.00452
14.0664	0.00434
14.5588	0.007
15.0683	0.0093
15.5957	0.00787
16.1416	0.00693
16.7065	0.00661
17.2912	0.00616
17.8964	0.00535
18.5228	0.00464
19.1711	0.00352
19.8421	0.00323
20.5366	0.0043
21.2553	0.00765
21.9993	0.01002
22.7693	0.01027
23.5662	0.00695
24.391	0.00626
25.2447	0.0076
26.1282	0.00712
27.0427	0.00487
27.9892	0.00518
28.9689	0.00992
29.9828	0.01037
31.0322	0.00605
32.1183	0.00813
33.2424	0.01828

## Sheet: Figure 2a
Bare Cu			MSCNF			cPAN			cPAN-Zn
X	Y		X	Y		X	Y		X	Y
0	0.1153		0	0.8148		0	1.3384		0	0.7893
0.18	-0.3389		0.18	0.7475		0.17	1.286		0.18	0.753
0.33	-0.3091		0.34	0.7075		0.34	1.2481		0.34	0.7326
0.5	-0.293		0.5	0.6753		0.5	1.2134		0.51	0.7152
0.67	-0.2824		0.67	0.6468		0.66	1.1806		0.67	0.6991
0.84	-0.2759		0.84	0.6207		0.83	1.148		0.84	0.6836
1	-0.2716		1.01	0.5972		1	1.1161		1	0.6684
1.17	-0.2672		1.17	0.5758		1.17	1.0857		1.17	0.6541
1.34	-0.2657		1.34	0.5538		1.33	1.0562		1.34	0.6405
1.5	-0.2641		1.51	0.5339		1.5	1.0274		1.51	0.6275
1.67	-0.2617		1.67	0.5144		1.66	0.9992		1.67	0.6148
1.83	-0.2601		1.85	0.4946		1.84	0.9707		1.84	0.603
2.01	-0.2582		2.01	0.476		2	0.9431		2	0.5912
2.17	-0.2564		2.18	0.458		2.16	0.9173		2.18	0.5788
2.34	-0.2551		2.34	0.4415		2.33	0.891		2.34	0.568
2.5	-0.2533		2.51	0.4239		2.5	0.8659		2.51	0.5562
2.67	-0.252		2.67	0.4074		2.67	0.8398		2.67	0.5463
2.83	-0.2514		2.84	0.3916		2.83	0.8154		2.84	0.5348
3	-0.2499		3.01	0.374		3	0.789		3	0.5249
3.17	-0.2486		3.17	0.3588		3.17	0.7648		3.17	0.5143
3.34	-0.2474		3.34	0.343		3.34	0.7406		3.34	0.5035
3.51	-0.2465		3.51	0.3272		3.51	0.7161		3.5	0.4936
3.68	-0.2455		3.67	0.3126		3.67	0.6932		3.68	0.4827
3.83	-0.2446		3.84	0.2968		3.83	0.6706		3.84	0.4731
4.01	-0.2434		4	0.2822		4	0.6467		4.01	0.4622
4.17	-0.2427		4.17	0.267		4.17	0.6241		4.17	0.4526
4.34	-0.2412		4.34	0.2527		4.33	0.6017		4.34	0.4424
4.5	-0.2406		4.51	0.2382		4.5	0.5791		4.5	0.4325
4.67	-0.239		4.67	0.2245		4.66	0.5574		4.67	0.4222
4.84	-0.2384		4.84	0.21		4.84	0.5339		4.84	0.412
5.01	-0.2372		5.01	0.196		5	0.5122		5.01	0.4015
5.17	-0.2369		5.17	0.1827		5.17	0.4901		5.17	0.3925
5.33	-0.2359		5.34	0.1694		5.34	0.4675		5.34	0.3829
5.5	-0.2359		5.51	0.1548		5.5	0.4458		5.51	0.3723
5.67	-0.2347		5.68	0.1421		5.67	0.4241		5.67	0.3627
5.84	-0.2334		5.84	0.1294		5.83	0.4021		5.84	0.3528
6	-0.2328		6	0.1163		6	0.381		6.01	0.3426
6.17	-0.2319		6.18	0.1036		6.17	0.3568		6.17	0.3339
6.34	-0.2313		6.34	0.0912		6.34	0.3339		6.34	0.3237
6.5	-0.2303		6.51	0.0791		6.5	0.3109		6.51	0.3137
6.67	-0.2297		6.67	0.0677		6.67	0.2871		6.67	0.3038
6.84	-0.2297		6.84	0.0553		6.83	0.2632		6.84	0.2945
7	-0.2291		7.01	0.0438		7	0.2372		7	0.2846
7.16	-0.2285		7.17	0.0326		7.16	0.2133		7.18	0.2747
7.33	-0.2282		7.34	0.0218		7.34	0.1866		7.34	0.2648
7.5	-0.2276		7.5	0.0103		7.5	0.1662		7.51	0.2548
7.67	-0.2263		7.68	-0.0005		7.67	0.1482		7.68	0.2452
7.84	-0.2257		7.84	-0.0105		7.84	0.1349		7.84	0.2356
8	-0.2257		8.01	-0.0207		8	0.1228		8	0.2254
8.18	-0.2251		8.17	-0.0303		8.17	0.1107		8.18	0.2155
8.33	-0.2245		8.34	-0.0399		8.34	0.0977		8.34	0.2062
8.5	-0.2241		8.51	-0.0498		8.5	0.0862		8.51	0.1962
8.67	-0.2229		8.68	-0.0588		8.66	0.0741		8.67	0.1863
8.83	-0.2223		8.84	-0.0675		8.83	0.062		8.84	0.1767
9	-0.2226		9.01	-0.0759		9	0.0502		9.01	0.1671
9.17	-0.222		9.17	-0.0842		9.16	0.0388		9.17	0.1572
9.33	-0.2214		9.34	-0.092		9.34	0.027		9.34	0.1473
9.51	-0.2207		9.5	-0.0997		9.51	0.0158		9.51	0.1383
9.67	-0.2207		9.67	-0.1072		9.66	0.0059		9.68	0.1287
9.83	-0.2204		9.84	-0.1143		9.83	-0.0043		9.84	0.12
10	-0.2204		10.01	-0.1211		10	-0.0146		10	0.1113
10.17	-0.2204		10.18	-0.128		10.17	-0.0251		10.17	0.1026
10.33	-0.2204		10.34	-0.1335		10.34	-0.0344		10.34	0.0936
10.5	-0.2192		10.51	-0.1391		10.5	-0.0431		10.51	0.0859
10.67	-0.2195		10.67	-0.1456		10.66	-0.0524		10.68	0.0781
10.84	-0.2183		10.84	-0.1509		10.83	-0.0611		10.85	0.0701
11	-0.2179		11	-0.1559		11	-0.0701		11.01	0.0626
11.17	-0.2173		11.18	-0.1602		11.17	-0.0784		11.18	0.0555
11.34	-0.2164		11.34	-0.1642		11.33	-0.0859		11.34	0.0481
11.5	-0.2167		11.51	-0.1676		11.5	-0.0939		11.51	0.0415
11.67	-0.2167		11.67	-0.1695		11.67	-0.1011		11.68	0.035
11.83	-0.2167		11.84	-0.1707		11.83	-0.1085		11.84	0.0282
12.01	-0.2161		12	-0.1714		12	-0.1153		12	0.022
12.17	-0.2158		12.17	-0.1723		12.17	-0.1218		12.17	0.0155
12.34	-0.2167		12.34	-0.1717		12.34	-0.1283		12.34	0.0084
12.5	-0.2164		12.5	-0.1723		12.49	-0.1339		12.5	0.0025
12.67	-0.2173		12.68	-0.1723		12.67	-0.1404		12.67	-0.0037
12.84	-0.2173		12.84	-0.1726		12.84	-0.146		12.84	-0.0096
13	-0.2167		13.01	-0.1723		13	-0.1513		13	-0.0164
13.17	-0.2158		13.17	-0.1726		13.16	-0.1566		13.18	-0.0223
13.33	-0.2161		13.34	-0.1729		13.33	-0.1615		13.34	-0.0282
13.5	-0.2152		13.5	-0.1723		13.5	-0.1671		13.51	-0.0341
13.67	-0.2152		13.68	-0.1726		13.67	-0.1721		13.67	-0.0394
13.84	-0.2145		13.84	-0.1729		13.84	-0.1773		13.84	-0.0456
14	-0.2145		14.01	-0.1729		14.01	-0.1817		14.01	-0.0505
14.17	-0.2142		14.18	-0.1732		14.17	-0.1869		14.18	-0.0561
14.34	-0.2136		14.34	-0.1732		14.34	-0.1916		14.35	-0.062
14.51	-0.2139		14.5	-0.1735		14.5	-0.1959		14.51	-0.067
14.66	-0.2139		14.67	-0.1735		14.66	-0.1993		14.67	-0.0722
14.83	-0.2133		14.84	-0.1735		14.83	-0.2037		14.85	-0.0781
15	-0.213		15	-0.1732		14.99	-0.2074		15	-0.0831
15.17	-0.2127		15.18	-0.1735		15.17	-0.2105		15.18	-0.0884
15.34	-0.2127		15.34	-0.1738		15.33	-0.2127		15.34	-0.0933
15.51	-0.213		15.51	-0.1738		15.5	-0.2139		15.53	-0.0992
15.67	-0.2127		15.68	-0.1738		15.67	-0.2148		15.69	-0.1042
15.84	-0.2124		15.84	-0.1742		15.83	-0.2152		15.84	-0.1082
16	-0.2117		16.01	-0.1745		16	-0.2152		16.03	-0.1135
16.17	-0.2121		16.18	-0.1745		16.17	-0.2152		16.18	-0.1175
16.34	-0.2124		16.34	-0.1738		16.34	-0.2152		16.35	-0.1218
16.51	-0.2121		16.51	-0.1742		16.5	-0.2145		16.51	-0.1259
16.67	-0.2114		16.67	-0.1738		16.66	-0.2139		16.68	-0.1302
16.84	-0.2114		16.84	-0.1735		16.83	-0.2133		16.84	-0.1342
17	-0.2114		17	-0.1738		17	-0.2127		17.01	-0.1386
17.17	-0.2111		17.17	-0.1742		17.17	-0.2121		17.18	-0.1426
17.34	-0.2111		17.34	-0.1735		17.34	-0.2114		17.34	-0.1466
17.5	-0.2117		17.51	-0.1742		17.5	-0.2105		17.51	-0.151
17.67	-0.2117		17.67	-0.1738		17.66	-0.2099		17.67	-0.155
17.83	-0.2114		17.84	-0.1735		17.84	-0.209		17.84	-0.159
18.01	-0.2121		18	-0.1735		18	-0.2086		18.01	-0.1628
18.17	-0.2121		18.17	-0.1732		18.16	-0.208		18.17	-0.1665
18.33	-0.2117		18.34	-0.1729		18.33	-0.2074		18.34	-0.1699
18.5	-0.2114		18.5	-0.1732		18.5	-0.2071		18.51	-0.1733
18.68	-0.2114		18.68	-0.1732		18.66	-0.2062		18.67	-0.1767
18.84	-0.2117		18.84	-0.1732		18.84	-0.2059		18.84	-0.1801
19.01	-0.2117		19.01	-0.1729		19	-0.2046		19.01	-0.1832
19.17	-0.2111		19.18	-0.1723		19.17	-0.204		19.17	-0.1863
19.33	-0.2111		19.34	-0.1729		19.34	-0.2034		19.34	-0.1897
19.5	-0.2114		19.5	-0.1726		19.5	-0.2031		19.51	-0.1938
19.67	-0.2108		19.67	-0.1729		19.67	-0.2021		19.68	-0.1969
19.84	-0.2114		19.84	-0.1726		19.83	-0.2018		19.84	-0.1997
20	-0.2114		20	-0.1726		20	-0.2012		20	-0.2031
20.17	-0.2105		20.18	-0.1723		20.17	-0.2006		20.18	-0.2068
20.34	-0.2108		20.34	-0.1723		20.33	-0.2006		20.34	-0.2093
20.5	-0.2108		20.51	-0.1723		20.5	-0.1997		20.5	-0.2124
20.67	-0.2108		20.68	-0.1723		20.67	-0.2		20.67	-0.2148
20.84	-0.2111		20.84	-0.1726		20.84	-0.199		20.84	-0.2173
21	-0.2114		21.01	-0.172		21	-0.1987		21	-0.2195
21.17	-0.2114		21.17	-0.1723		21.16	-0.1984		21.17	-0.2214
21.34	-0.2111		21.34	-0.1717		21.33	-0.1978		21.34	-0.2229
21.5	-0.2111		21.5	-0.1717		21.5	-0.1972		21.5	-0.2245
21.66	-0.2108		21.67	-0.1717		21.67	-0.1969		21.68	-0.2257
21.83	-0.2108		21.84	-0.1723		21.84	-0.1962		21.84	-0.226
22	-0.2105		22.01	-0.1717		22	-0.1956		22.01	-0.2269
22.17	-0.2105		22.18	-0.1717		22.17	-0.1953		22.17	-0.2279
22.33	-0.2105		22.34	-0.1714		22.34	-0.1947		22.34	-0.2276
22.51	-0.2102		22.51	-0.1711		22.5	-0.1941		22.51	-0.2276
22.67	-0.2096		22.67	-0.1711		22.67	-0.1938		22.67	-0.2272
22.84	-0.2093		22.84	-0.1711		22.84	-0.1935		22.84	-0.2269
23	-0.209		23.01	-0.1711		23	-0.1935		23.01	-0.2263
23.18	-0.209		23.17	-0.1711		23.17	-0.1928		23.17	-0.2263
23.34	-0.209		23.34	-0.1707		23.34	-0.1931		23.34	-0.2251
23.51	-0.2096		23.5	-0.1707		23.49	-0.1931		23.51	-0.2245
23.66	-0.2096		23.68	-0.1704		23.67	-0.1925		23.67	-0.2235
23.83	-0.2096		23.84	-0.1711		23.84	-0.1922		23.84	-0.2226
24	-0.2102		24	-0.1704		24.01	-0.1919		24	-0.2223
24.17	-0.2096		24.17	-0.1701		24.16	-0.1913		24.17	-0.2217
24.34	-0.2096		24.34	-0.1701		24.33	-0.1913		24.35	-0.221
24.5	-0.2096		24.5	-0.1701		24.5	-0.1907		24.51	-0.2204
24.67	-0.2096		24.67	-0.1707		24.67	-0.1904		24.68	-0.2198
24.84	-0.2086		24.84	-0.1701		24.84	-0.19		24.84	-0.2195
25	-0.2086		25.01	-0.1701		25	-0.1897		25.01	-0.2189
25.16	-0.2086		25.18	-0.1698		25.17	-0.1897		25.17	-0.2183
25.33	-0.2077		25.34	-0.1698		25.33	-0.1894		25.34	-0.2176
25.5	-0.2083		25.51	-0.1698		25.5	-0.1891		25.51	-0.217
25.67	-0.2068		25.67	-0.1698		25.67	-0.1888		25.67	-0.2167
25.83	-0.2074		25.84	-0.1698		25.83	-0.1882		25.84	-0.2164
26	-0.2065		26	-0.1692		26	-0.1879		26.01	-0.2155
26.17	-0.2074		26.17	-0.1695		26.17	-0.1879		26.17	-0.2152
26.34	-0.2065		26.34	-0.1698		26.33	-0.1876		26.34	-0.2145
26.5	-0.2074		26.51	-0.1692		26.5	-0.1873		26.51	-0.2139
26.67	-0.2071		26.67	-0.1689		26.67	-0.1866		26.67	-0.2139
26.84	-0.208		26.85	-0.1689		26.83	-0.1863		26.84	-0.2133
27.01	-0.2071		27	-0.1695		27	-0.1854		27.01	-0.2127
27.17	-0.2074		27.17	-0.1692		27.17	-0.1851		27.18	-0.2127
27.34	-0.2068		27.34	-0.1686		27.34	-0.1845		27.34	-0.2124
27.5	-0.208		27.51	-0.1689		27.5	-0.1845		27.51	-0.2121
27.67	-0.2074		27.67	-0.1689		27.67	-0.1842		27.68	-0.2121
27.84	-0.2077		27.84	-0.1689		27.83	-0.1842		27.84	-0.2121
28	-0.2074		28	-0.1686		28	-0.1838		28.01	-0.2114
28.17	-0.2077		28.18	-0.1689		28.16	-0.1835		28.17	-0.2108
28.34	-0.2083		28.34	-0.1683		28.33	-0.1835		28.34	-0.2102
28.5	-0.2083		28.51	-0.1683		28.5	-0.1832		28.5	-0.2102
28.67	-0.2083		28.67	-0.1683		28.67	-0.1832		28.68	-0.2093
28.84	-0.209		28.84	-0.168		28.83	-0.1832		28.84	-0.2093
29	-0.2083		29.01	-0.1676		29	-0.1829		29.01	-0.209
29.16	-0.209		29.18	-0.168		29.17	-0.1832		29.18	-0.209
29.33	-0.209		29.34	-0.1683		29.33	-0.1835		29.34	-0.2086
29.51	-0.2093		29.51	-0.1676		29.5	-0.1832		29.51	-0.2086
29.67	-0.2093		29.67	-0.1676		29.67	-0.1832		29.67	-0.208
29.84	-0.2096		29.84	-0.168		29.84	-0.1829		29.84	-0.208
30.01	-0.2099		30.01	-0.1676		30	-0.1829		30	-0.208
30.17	-0.2096		30.17	-0.1673		30.17	-0.1826		30.17	-0.2077
30.34	-0.2093		30.34	-0.1676		30.33	-0.1826		30.34	-0.2074
30.5	-0.2096		30.5	-0.1676		30.5	-0.1823		30.51	-0.2077
30.67	-0.209		30.67	-0.1673		30.67	-0.1823		30.67	-0.2074
30.83	-0.2093		30.84	-0.1676		30.84	-0.182		30.84	-0.2074
31	-0.2096		31	-0.1673		31	-0.1823		31.01	-0.2074
31.17	-0.2096		31.17	-0.167		31.17	-0.1817		31.17	-0.2077
31.34	-0.209		31.34	-0.1673		31.33	-0.182		31.34	-0.2071
31.51	-0.2093		31.51	-0.167		31.5	-0.1814		31.51	-0.2071
31.67	-0.2093		31.67	-0.1664		31.66	-0.1817		31.68	-0.2071
31.83	-0.2086		31.84	-0.1667		31.84	-0.1811		31.84	-0.2062
32.01	-0.2086		32.01	-0.167		32	-0.1804		32	-0.2065
32.17	-0.209		32.18	-0.1667		32.17	-0.1807		32.18	-0.2062
32.33	-0.209		32.34	-0.1661		32.34	-0.1804		32.34	-0.2059
32.5	-0.2083		32.51	-0.1661		32.5	-0.1798		32.51	-0.2052
32.67	-0.2083		32.67	-0.1664		32.66	-0.1801		32.67	-0.2052
32.84	-0.208		32.84	-0.1661		32.84	-0.1798		32.84	-0.2055
33.01	-0.208		33.01	-0.1664		33	-0.1798		33.01	-0.2049
33.17	-0.2083		33.18	-0.1664		33.17	-0.1798		33.18	-0.2049
33.34	-0.208		33.34	-0.1664		33.33	-0.1795		33.34	-0.204
33.5	-0.2086		33.51	-0.1661		33.5	-0.1795		33.5	-0.2037
33.67	-0.2083		33.67	-0.1661		33.67	-0.1795		33.67	-0.2037
33.84	-0.2083		33.84	-0.1661		33.83	-0.1789		33.84	-0.2034
34.01	-0.2086		34	-0.1661		34	-0.1789		34	-0.2037
34.17	-0.2083		34.18	-0.1658		34.17	-0.1789		34.17	-0.2031
34.34	-0.2074		34.34	-0.1658		34.33	-0.1786		34.34	-0.2028
34.5	-0.2074		34.51	-0.1661		34.5	-0.1786		34.5	-0.2028
34.67	-0.2074		34.68	-0.1658		34.66	-0.1786		34.67	-0.2031
34.84	-0.2071		34.84	-0.1655		34.84	-0.1786		34.84	-0.2028
35	-0.2068		35.01	-0.1658		35	-0.1789		35	-0.2028
35.17	-0.2068		35.18	-0.1655		35.17	-0.1786		35.18	-0.2031
35.34	-0.2065		35.34	-0.1652		35.33	-0.1783		35.34	-0.2028
35.5	-0.2065		35.5	-0.1652		35.51	-0.1783		35.51	-0.2028
35.67	-0.2071		35.68	-0.1655		35.66	-0.178		35.68	-0.2028
35.84	-0.2074		35.84	-0.1655		35.83	-0.1773		35.84	-0.2024
36.01	-0.2077		36.01	-0.1652		36	-0.1773		36.01	-0.2024
36.17	-0.2074		36.18	-0.1649		36.16	-0.1773		36.17	-0.2021
36.33	-0.2068		36.34	-0.1649		36.33	-0.177		36.35	-0.2018
36.5	-0.2071		36.5	-0.1655		36.51	-0.1767		36.51	-0.2015
36.66	-0.2065		36.67	-0.1652		36.67	-0.177		36.67	-0.2015
36.83	-0.2062		36.84	-0.1645		36.83	-0.1764		36.84	-0.2015
37	-0.2068		37	-0.1649		37	-0.1767		37.01	-0.2015
37.17	-0.2071		37.17	-0.1645		37.17	-0.1761		37.17	-0.2015
37.34	-0.2074		37.34	-0.1649		37.34	-0.1764		37.34	-0.2009
37.5	-0.2071		37.51	-0.1649		37.51	-0.1758		37.51	-0.2009
37.67	-0.2068		37.68	-0.1642		37.67	-0.1761		37.67	-0.2012
37.84	-0.2074		37.84	-0.1645		37.84	-0.1755		37.84	-0.2012
38	-0.2071		38.01	-0.1645		38	-0.1755		38.01	-0.2012
38.17	-0.2074		38.17	-0.1645		38.16	-0.1761		38.18	-0.2012
38.34	-0.2074		38.34	-0.1645		38.34	-0.1758		38.34	-0.2009
38.5	-0.2077		38.5	-0.1639		38.5	-0.1758		38.5	-0.2012
38.67	-0.2065		38.67	-0.1642		38.67	-0.1755		38.67	-0.2003
38.83	-0.2062		38.85	-0.1642		38.83	-0.1758		38.84	-0.2003
39	-0.2068		39.01	-0.1645		39	-0.1755		39	-0.2003
39.17	-0.2068		39.18	-0.1645		39.17	-0.1758		39.17	-0.2003
39.33	-0.2065		39.34	-0.1645		39.33	-0.1755		39.34	-0.2006
39.5	-0.2068		39.51	-0.1645		39.5	-0.1758		39.5	-0.2006
39.67	-0.2068		39.68	-0.1639		39.67	-0.1755		39.67	-0.2006
39.83	-0.2068		39.84	-0.1639		39.83	-0.1755		39.84	-0.2009
40	-0.2062		40.01	-0.1639		39.99	-0.1758		40.01	-0.2006
40.17	-0.2055		40.18	-0.1636		40.16	-0.1755		40.18	-0.2006
40.33	-0.2055		40.34	-0.1642		40.33	-0.1749		40.34	-0.2009
40.5	-0.2059		40.51	-0.163		40.5	-0.1752		40.5	-0.2009
40.67	-0.2062		40.67	-0.1639		40.67	-0.1745		40.67	-0.2015
40.84	-0.2059		40.85	-0.163		40.83	-0.1742		40.84	-0.2015
41	-0.2062		41.01	-0.1639		40.99	-0.1742		41	-0.2015
41.17	-0.2062		41.18	-0.1636		41.16	-0.1739		41.17	-0.2015
41.34	-0.2062		41.34	-0.1639		41.33	-0.1736		41.34	-0.2015
41.5	-0.2065		41.51	-0.163		41.5	-0.1736		41.5	-0.2012
41.67	-0.2062		41.68	-0.1636		41.67	-0.1736		41.68	-0.2018
41.83	-0.2059		41.84	-0.163		41.83	-0.1736		41.84	-0.2021
42	-0.2055		42.01	-0.163		42	-0.1736		42.01	-0.2012
42.17	-0.2052		42.18	-0.163		42.17	-0.1733		42.17	-0.2012
42.34	-0.2055		42.34	-0.163		42.33	-0.1733		42.34	-0.2012
42.5	-0.2052		42.51	-0.1627		42.5	-0.173		42.51	-0.2006
42.67	-0.2049		42.68	-0.1627		42.67	-0.1724		42.68	-0.2006
42.84	-0.2046		42.84	-0.1624		42.68	-0.17306		42.85	-0.2003
43.01	-0.204		43.01	-0.1624		42.84	-0.17328		43	-0.2
43.18	-0.2043		43.17	-0.1621		43	-0.17339		43.18	-0.2
43.33	-0.2043		43.34	-0.1624		43.17	-0.17388		43.34	-0.2003
43.5	-0.2046		43.51	-0.1621		43.34	-0.1741		43.51	-0.2003
43.67	-0.2043		43.67	-0.1621		43.5	-0.17399		43.68	-0.2003
43.83	-0.2049		43.84	-0.1618		43.67	-0.1741		43.84	-0.2009
44	-0.204		44.01	-0.1618		43.84	-0.17431		44.01	-0.2009
44.16	-0.204		44.17	-0.1614		44.01	-0.17404		44.17	-0.2009
44.33	-0.2046		44.34	-0.1618		44.17	-0.17393		44.34	-0.2006
44.5	-0.2049		44.51	-0.1614		44.34	-0.17377		44.51	-0.2006
44.67	-0.2046		44.67	-0.1618		44.49	-0.17415		44.67	-0.2003
44.83	-0.2049		44.84	-0.1614		44.67	-0.17459		44.84	-0.2003
45	-0.2052		45	-0.1614		44.8183	-0.17426		45.01	-0.2003
45.17	-0.2059		45.17	-0.1618		45	-0.17421		45.18	-0.2006
45.33	-0.2052		45.34	-0.1608		45.16	-0.17491		45.34	-0.2
45.5	-0.2059		45.5	-0.1614		45.34	-0.17431		45.5	-0.2
45.67	-0.2055		45.67	-0.1608		45.5	-0.1748		45.67	-0.2
45.83	-0.2059		45.84	-0.1618		45.67	-0.17464		45.84	-0.2
46	-0.2055		46.01	-0.1608		45.83	-0.17464		46.01	-0.2
46.17	-0.2059		46.18	-0.1618		46	-0.17404		46.18	-0.2
46.34	-0.2059		46.34	-0.1611		46.16	-0.17415		46.34	-0.2
46.51	-0.2059		46.51	-0.1614		46.34	-0.17453		46.5	-0.2006
46.67	-0.2055		46.68	-0.1608		46.5	-0.17464		46.67	-0.2
46.83	-0.2062		46.84	-0.1608		46.66	-0.17502		46.85	-0.1993
47	-0.2055		47.01	-0.1608		46.83	-0.17475		47.01	-0.1993
47.17	-0.2065		47.18	-0.1605		47	-0.17507		47.17	-0.2
47.33	-0.2065		47.34	-0.1608		47.17	-0.17518		47.34	-0.1993
47.5	-0.2071		47.51	-0.1608		47.34	-0.17556		47.5	-0.1987
47.67	-0.2068		47.68	-0.1605		47.5	-0.17594		47.67	-0.199
47.83	-0.2071		47.84	-0.1608		47.66	-0.17567		47.84	-0.199
48	-0.2065		48.01	-0.1611		47.84	-0.17567		48	-0.1987
48.17	-0.2071		48.18	-0.1608		48	-0.17605		48.17	-0.1984
48.34	-0.2068		48.34	-0.1608		48.17	-0.17605		48.34	-0.1984
48.5	-0.2074		48.5	-0.1602		48.33	-0.17578		48.51	-0.1984
48.67	-0.2071		48.67	-0.1605		48.5	-0.17616		48.68	-0.1981
48.84	-0.2071		48.84	-0.1602		48.67	-0.17616		48.84	-0.1981
49.01	-0.2071		49.01	-0.1605		48.83	-0.17616		49.01	-0.1978
49.17	-0.2065		49.17	-0.1602		49	-0.17621		49.17	-0.1981
49.33	-0.2071		49.34	-0.1599		49.16	-0.17589		49.34	-0.1978
49.5	-0.2065		49.51	-0.1602		49.33	-0.17589		49.51	-0.1981
49.67	-0.2071		49.68	-0.1599		49.5	-0.17551		49.67	-0.1981
49.83	-0.2068		49.84	-0.1605		49.66	-0.176		49.84	-0.1981
50	-0.2074		50.01	-0.1599		49.84	-0.176		50.01	-0.1981
50.17	-0.2068		50.17	-0.1599		50	-0.1764		50.17	-0.1978
50.34	-0.2074		50.34	-0.1599		50.17	-0.1764		50.34	-0.1978
50.5	-0.2065		50.5	-0.1599		50.34	-0.1758		50.5	-0.1981
50.67	-0.2059		50.67	-0.1602		50.51	-0.1761		50.68	-0.1978
50.83	-0.2062		50.84	-0.1599		50.67	-0.1758		50.84	-0.1978
51.01	-0.2062		51	-0.1599		50.83	-0.1758		51.01	-0.1978
51.17	-0.2059		51.17	-0.1596		51	-0.1752		51.17	-0.1978
51.33	-0.2055		51.34	-0.1599		51.16	-0.1749		51.34	-0.1978
51.5	-0.2055		51.51	-0.1599		51.33	-0.1745		51.5	-0.1975
51.66	-0.2055		51.67	-0.1599		51.5	-0.1749		51.67	-0.1972
51.84	-0.2052		51.84	-0.1596		51.66	-0.1745		51.85	-0.1972
52.01	-0.2049		52.01	-0.1593		51.83	-0.1745		52.01	-0.1975
52.17	-0.2052		52.17	-0.1596		52	-0.1742		52.17	-0.1972
52.34	-0.2055		52.34	-0.1596		52.17	-0.1742		52.34	-0.1972
52.5	-0.2052		52.5	-0.1599		52.34	-0.1742		52.51	-0.1978
52.67	-0.2055		52.67	-0.1596		52.5	-0.1739		52.67	-0.1984
52.84	-0.2052		52.84	-0.1596		52.67	-0.1742		52.84	-0.1984
53	-0.2059		53.01	-0.1593		52.83	-0.1739		53.01	-0.1984
53.17	-0.2059		53.17	-0.1593		53	-0.1736		53.17	-0.1984
53.33	-0.2059		53.34	-0.1596		53.16	-0.1733		53.34	-0.1984
53.51	-0.2055		53.51	-0.1596		53.34	-0.1733		53.51	-0.1984
53.66	-0.2052		53.68	-0.1596		53.5	-0.1733		53.67	-0.1984
53.83	-0.2052		53.85	-0.1593		53.67	-0.173		53.84	-0.1981
54	-0.2052		54.01	-0.1593		53.83	-0.1733		54.01	-0.1981
54.16	-0.2055		54.17	-0.1599		54	-0.173		54.17	-0.1981
54.34	-0.2062		54.34	-0.1596		54.17	-0.1727		54.34	-0.1978
54.5	-0.2059		54.51	-0.1596		54.34	-0.1727		54.51	-0.1981
54.67	-0.2059		54.67	-0.1596		54.51	-0.173		54.67	-0.1978
54.83	-0.2062		54.84	-0.1596		54.66	-0.1727		54.84	-0.1981
55	-0.2059		55	-0.1599		54.84	-0.1727		55.01	-0.1978
55.17	-0.2049		55.18	-0.1596		55	-0.1727		55.18	-0.1978
55.34	-0.2046		55.34	-0.1599		55.17	-0.1724		55.34	-0.1978
55.5	-0.2052		55.5	-0.1596		55.33	-0.1727		55.5	-0.1975
55.66	-0.2055		55.67	-0.1596		55.5	-0.1727		55.67	-0.1975
55.83	-0.2055		55.84	-0.1599		55.67	-0.1727		55.84	-0.1972
56	-0.2052		56	-0.1593		55.84	-0.173		56.01	-0.1969
56.17	-0.2055		56.18	-0.159		56	-0.1727		56.17	-0.1962
56.33	-0.2059		56.34	-0.1593		56.17	-0.1724		56.34	-0.1959
56.51	-0.2055		56.51	-0.1593		56.34	-0.1724		56.5	-0.1962
56.67	-0.2062		56.67	-0.1593		56.5	-0.1721		56.67	-0.1962
56.84	-0.2059		56.84	-0.1593		56.66	-0.1724		56.84	-0.1969
57	-0.2055		57.01	-0.159		56.84	-0.1721		57	-0.1969
57.17	-0.2052		57.17	-0.1593		57	-0.1718		57.17	-0.1962
57.34	-0.2052		57.34	-0.1596		57.17	-0.1714		57.34	-0.1959
57.51	-0.2046		57.51	-0.1593		57.33	-0.1718		57.51	-0.1962
57.67	-0.2049		57.67	-0.159		57.5	-0.1718		57.67	-0.1956
57.84	-0.2049		57.84	-0.1593		57.67	-0.1718		57.84	-0.1956
58.01	-0.2043		58.01	-0.1599		57.84	-0.1721		58.01	-0.1956
58.17	-0.2043		58.18	-0.1593		58	-0.1714		58.17	-0.1956
58.34	-0.2043		58.34	-0.1596		58.17	-0.1718		58.34	-0.1953
58.5	-0.2046		58.51	-0.1593		58.33	-0.1714		58.51	-0.1953
58.67	-0.2049		58.68	-0.159		58.5	-0.1714		58.67	-0.195
58.84	-0.2052		58.84	-0.1593		58.66	-0.1711		58.84	-0.1947
59	-0.2049		59	-0.1593		58.83	-0.1714		59	-0.1947
59.17	-0.204		59.18	-0.159		59	-0.1718		59.18	-0.1944
59.33	-0.204		59.34	-0.1593		59.17	-0.1718		59.34	-0.1944
59.5	-0.2043		59.5	-0.1599		59.33	-0.1718		59.51	-0.1944
59.67	-0.2034		59.67	-0.1593		59.5	-0.1718		59.67	-0.1944
59.83	-0.204		59.84	-0.159		59.67	-0.1721		59.84	-0.1941
60.01	-0.2037		60.01	-0.1593		59.83	-0.1721		60.01	-0.1938
60.17	-0.204		60.18	-0.1596		60	-0.1721		60.18	-0.1935
60.33	-0.2046		60.34	-0.1596		60.17	-0.1727		60.34	-0.1938
60.51	-0.2037		60.51	-0.1593		60.34	-0.1727		60.51	-0.1938
60.66	-0.2043		60.67	-0.1593		60.5	-0.1724		60.68	-0.1935
60.84	-0.2046		60.84	-0.159		60.67	-0.1721		60.84	-0.1938
61.01	-0.2046		61	-0.1593		60.84	-0.1721		61.01	-0.1935
61.17	-0.2046		61.18	-0.159		61	-0.1718		61.17	-0.1931
61.34	-0.2043		61.34	-0.1596		61.17	-0.1718		61.34	-0.1931
61.5	-0.2043		61.51	-0.1593		61.34	-0.1718		61.5	-0.1931
61.67	-0.204		61.68	-0.1593		61.5	-0.1714		61.68	-0.1935
61.83	-0.2037		61.84	-0.1596		61.67	-0.1711		61.84	-0.1935
62	-0.2037		62.01	-0.159		61.83	-0.1708		62.01	-0.1935
62.17	-0.2043		62.17	-0.1593		62	-0.1708		62.17	-0.1931
62.33	-0.2037		62.34	-0.1593		62.16	-0.1708		62.34	-0.1935
62.5	-0.2037		62.5	-0.1593		62.34	-0.1708		62.51	-0.1938
62.67	-0.204		62.67	-0.1599		62.5	-0.1708		62.67	-0.1935
62.83	-0.2037		62.84	-0.1596		62.67	-0.1711		62.84	-0.1938
63.01	-0.2034		63.01	-0.1596		62.83	-0.1711		63.01	-0.1941
63.17	-0.204		63.17	-0.1596		63.01	-0.1708		63.17	-0.1935
63.34	-0.204		63.34	-0.159		63.17	-0.1708		63.34	-0.1931
63.5	-0.204		63.5	-0.1587		63.34	-0.1705		63.5	-0.1935
63.67	-0.2037		63.67	-0.1593		63.5	-0.1705		63.67	-0.1928
63.84	-0.2037		63.84	-0.1587		63.66	-0.1705		63.84	-0.1928
64.01	-0.2037		64.01	-0.159		63.84	-0.1705		64.01	-0.1928
64.17	-0.2034		64.18	-0.1587		64	-0.1705		64.17	-0.1928
64.34	-0.204		64.34	-0.159		64.17	-0.1702		64.34	-0.1928
64.5	-0.204		64.5	-0.1587		64.33	-0.1699		64.5	-0.1925
64.67	-0.2043		64.67	-0.1587		64.5	-0.1702		64.67	-0.1925
64.84	-0.204		64.84	-0.1583		64.66	-0.1696		64.84	-0.1928
65	-0.2046		65.01	-0.1587		64.84	-0.1696		65.01	-0.1925
65.17	-0.204		65.17	-0.1583		65	-0.1696		65.17	-0.1925
65.33	-0.2037		65.34	-0.1583		65.17	-0.1693		65.34	-0.1922
65.5	-0.2031		65.51	-0.1583		65.33	-0.1699		65.5	-0.1922
65.67	-0.2028		65.68	-0.1583		65.5	-0.1699		65.68	-0.1925
65.84	-0.2031		65.84	-0.1583		65.67	-0.1699		65.84	-0.1925
66	-0.2028		66.01	-0.1587		65.84	-0.1702		66	-0.1925
66.17	-0.2028		66.17	-0.1583		66	-0.1699		66.17	-0.1928
66.33	-0.2031		66.34	-0.1587		66.16	-0.1696		66.34	-0.1922
66.5	-0.2028		66.51	-0.1583		66.34	-0.1693		66.5	-0.1922
66.67	-0.2031		66.67	-0.1587		66.5	-0.1699		66.67	-0.1916
66.83	-0.2031		66.84	-0.1583		66.67	-0.1693		66.84	-0.1919
67.01	-0.2031		67.01	-0.1587		66.83	-0.1696		67	-0.1916
67.17	-0.2031		67.18	-0.158		67	-0.1696		67.17	-0.1913
67.33	-0.2028		67.35	-0.1587		67.17	-0.1693		67.34	-0.1913
67.5	-0.2031		67.5	-0.1583		67.34	-0.1693		67.5	-0.1913
67.67	-0.2028		67.67	-0.1583		67.5	-0.1693		67.67	-0.191
67.83	-0.2028		67.84	-0.1583		67.67	-0.1696		67.85	-0.1913
68	-0.2028		68	-0.158		67.83	-0.1693		68	-0.1913
68.17	-0.2034		68.17	-0.158		68	-0.1693		68.18	-0.1916
68.34	-0.2028		68.34	-0.158		68.16	-0.169		68.34	-0.1913
68.5	-0.2028		68.51	-0.158		68.33	-0.169		68.5	-0.1913
68.67	-0.2021		68.67	-0.158		68.5	-0.169		68.67	-0.1916
68.83	-0.2021		68.84	-0.158		68.67	-0.169		68.84	-0.1919
69.01	-0.2021		69.01	-0.1583		68.83	-0.169		69.01	-0.1913
69.17	-0.2021		69.17	-0.158		69	-0.1687		69.18	-0.1913
69.33	-0.2024		69.34	-0.158		69.17	-0.1687		69.34	-0.1913
69.5	-0.2031		69.51	-0.1587		69.34	-0.1687		69.51	-0.1913
69.66	-0.2031		69.67	-0.1583		69.5	-0.1683		69.68	-0.191
69.83	-0.2028		69.84	-0.1583		69.66	-0.1683		69.84	-0.1913
70	-0.2024		70.01	-0.1583		69.83	-0.168		70.01	-0.1916
70.17	-0.2021		70.17	-0.1587		70	-0.168		70.17	-0.1916
70.34	-0.2021		70.34	-0.1583		70.16	-0.1683		70.34	-0.1916
70.5	-0.2024		70.51	-0.158		70.33	-0.1683		70.5	-0.1919
70.67	-0.2018		70.67	-0.1587		70.5	-0.1683		70.67	-0.1922
70.83	-0.2024		70.84	-0.1583		70.67	-0.1687		70.84	-0.1919
71.01	-0.2031		71.01	-0.1583		70.84	-0.1687		71	-0.1922
71.17	-0.2031		71.17	-0.1583		71	-0.1683		71.17	-0.1928
71.33	-0.2037		71.34	-0.1583		71.17	-0.1687		71.34	-0.1925
71.5	-0.2031		71.51	-0.1583		71.33	-0.1683		71.5	-0.1928
71.67	-0.2024		71.68	-0.1583		71.5	-0.1687		71.68	-0.1931
71.84	-0.2028		71.84	-0.1583		71.67	-0.1687		71.84	-0.1931
72.01	-0.2024		72	-0.1583		71.83	-0.169		72.01	-0.1931
72.17	-0.2024		72.17	-0.1583		72	-0.1687		72.17	-0.1928
72.34	-0.2028		72.34	-0.1583		72.17	-0.1687		72.34	-0.1922
72.5	-0.2028		72.51	-0.1587		72.34	-0.1687		72.5	-0.1922
72.66	-0.2031		72.67	-0.1583		72.5	-0.1693		72.67	-0.1925
72.84	-0.2031		72.84	-0.158		72.66	-0.1693		72.84	-0.1925
73.01	-0.2031		73.01	-0.158		72.83	-0.1693		73.01	-0.1928
73.17	-0.2024		73.18	-0.1583		73.01	-0.1687		73.18	-0.1925
73.34	-0.2021		73.34	-0.1583		73.17	-0.1683		73.34	-0.1928
73.5	-0.2028		73.51	-0.1587		73.33	-0.1683		73.51	-0.1925
73.67	-0.2024		73.67	-0.1583		73.5	-0.169		73.68	-0.1928
73.84	-0.2024		73.84	-0.158		73.67	-0.169		73.84	-0.1931
74	-0.2024		74.01	-0.1583		73.83	-0.169		74.01	-0.1931
74.17	-0.2024		74.17	-0.1583		74	-0.1693		74.18	-0.1931
74.34	-0.2018		74.34	-0.158		74.17	-0.169		74.34	-0.1931
74.51	-0.2024		74.51	-0.1577		74.34	-0.1687		74.51	-0.1931
74.66	-0.2024		74.68	-0.158		74.5	-0.1683		74.68	-0.1931
74.83	-0.2028		74.84	-0.1587		74.67	-0.1687		74.84	-0.1935
75	-0.2021		75	-0.158		74.83	-0.1687		75.01	-0.1931
75.17	-0.2021		75.17	-0.1583		75	-0.1683		75.17	-0.1931
75.33	-0.2024		75.35	-0.1583		75.17	-0.168		75.34	-0.1931
75.5	-0.2021		75.5	-0.158		75.34	-0.1683		75.51	-0.1931
75.67	-0.2021		75.67	-0.1583		75.5	-0.1687		75.67	-0.1931
75.84	-0.2021		75.84	-0.158		75.67	-0.1683		75.84	-0.1931
76.01	-0.2024		76.01	-0.1583		75.83	-0.1687		76.01	-0.1931
76.16	-0.2028		76.17	-0.1583		76	-0.1683		76.17	-0.1938
76.33	-0.2028		76.34	-0.1583		76.17	-0.1683		76.34	-0.1938
76.5	-0.2024		76.5	-0.1583		76.33	-0.168		76.51	-0.1938
76.67	-0.2028		76.68	-0.1583		76.5	-0.1683		76.67	-0.1941
76.84	-0.2024		76.84	-0.159		76.66	-0.1683		76.84	-0.1944
77	-0.2018		77.01	-0.1583		76.83	-0.168		77.01	-0.1941
77.17	-0.2018		77.17	-0.1583		77	-0.1687		77.18	-0.1944
77.34	-0.2018		77.34	-0.158		77.17	-0.1683		77.34	-0.1941
77.5	-0.2018		77.5	-0.158		77.33	-0.1687		77.51	-0.1944
77.67	-0.2015		77.68	-0.1583		77.5	-0.169		77.67	-0.1947
77.83	-0.2018		77.85	-0.1583		77.66	-0.1683		77.84	-0.1941
78	-0.2018		78.01	-0.1583		77.88	-0.1683		78.01	-0.1944
78.17	-0.2018		78.18	-0.1583		78.02	-0.1683		78.17	-0.1941
78.33	-0.2018		78.34	-0.158		78.17	-0.168		78.34	-0.1941
78.51	-0.2021		78.5	-0.158		78.33	-0.1683		78.51	-0.1941
78.67	-0.2018		78.68	-0.1587		78.5	-0.1683		78.67	-0.1944
78.83	-0.2021		78.84	-0.1583		78.66	-0.168		78.84	-0.1941
79	-0.2015		79.01	-0.1583		78.83	-0.1683		79	-0.1941
79.17	-0.2015		79.18	-0.1583		79	-0.1687		79.18	-0.1938
79.34	-0.2015		79.34	-0.158		79.16	-0.1683		79.34	-0.1938
79.51	-0.2012		79.5	-0.1583		79.33	-0.1683		79.51	-0.1935
79.67	-0.2012		79.68	-0.158		79.5	-0.1683		79.67	-0.1935
79.84	-0.2006		79.84	-0.1587		79.66	-0.1687		79.84	-0.1938
80	-0.2009		80	-0.1587		79.84	-0.1687		80.01	-0.1938
80.17	-0.2006		80.17	-0.1583		79.99	-0.1687		80.18	-0.1938
80.34	-0.2003		80.34	-0.1587		80.16	-0.1683		80.34	-0.1935
80.5	-0.2006		80.51	-0.159		80.33	-0.1687		80.51	-0.1935
80.66	-0.2003		80.68	-0.1583		80.51	-0.1687		80.68	-0.1938
80.83	-0.2		80.84	-0.1583		80.66	-0.1687		80.84	-0.1938
81	-0.2003		81	-0.1587		80.83	-0.1687		81	-0.1938
81.17	-0.2		81.17	-0.159		81.01	-0.1687		81.17	-0.1935
81.33	-0.1997		81.34	-0.1583		81.16	-0.1687		81.34	-0.1938
81.5	-0.1997		81.51	-0.159		81.33	-0.1687		81.51	-0.1938
81.67	-0.199		81.67	-0.1587		81.5	-0.1683		81.68	-0.1938
81.83	-0.199		81.84	-0.1587		81.66	-0.1683		81.84	-0.1938
82	-0.1978		82.01	-0.1587		81.83	-0.1683		82.01	-0.1935
82.17	-0.1981		82.17	-0.1587		82	-0.168		82.17	-0.1935
82.34	-0.1981		82.34	-0.1587		82.17	-0.1677		82.34	-0.1935
82.5	-0.1984		82.51	-0.1583		82.34	-0.1674		82.51	-0.1935
82.66	-0.1984		82.67	-0.159		82.5	-0.1674		82.67	-0.1935
82.84	-0.1993		82.84	-0.159		82.67	-0.1677		82.84	-0.1935
83	-0.1997		83.01	-0.1587		82.83	-0.1677		83.01	-0.1931
83.17	-0.1997		83.17	-0.1587		83	-0.1674		83.17	-0.1931
83.33	-0.2		83.34	-0.159		83.16	-0.1671		83.34	-0.1925
83.5	-0.2		83.5	-0.159		83.33	-0.1671		83.51	-0.1928
83.66	-0.1993		83.68	-0.1587		83.5	-0.1671		83.68	-0.1925
83.84	-0.1997		83.85	-0.159		83.66	-0.1671		83.84	-0.1922
84	-0.1997		84.01	-0.1593		83.83	-0.1674		84	-0.1922
84.17	-0.2		84.17	-0.1593		84	-0.1674		84.17	-0.1922
84.34	-0.1997		84.34	-0.1593		84.17	-0.168		84.34	-0.1916
84.5	-0.2		84.5	-0.1593		84.33	-0.168		84.5	-0.1916
84.67	-0.2003		84.68	-0.1587		84.5	-0.1677		84.68	-0.1916
84.84	-0.2		84.84	-0.159		84.67	-0.1677		84.84	-0.1919
85	-0.2		85.01	-0.1593		84.83	-0.1671		85	-0.1916
85.17	-0.2		85.18	-0.1593		85	-0.1671		85.17	-0.1916
85.34	-0.1997		85.34	-0.1593		85.16	-0.1668		85.34	-0.1916
85.5	-0.2		85.51	-0.1596		85.33	-0.1671		85.51	-0.1913
85.67	-0.2006		85.67	-0.1596		85.5	-0.1674		85.68	-0.191
85.83	-0.2009		85.84	-0.1596		85.67	-0.1677		85.84	-0.191
86	-0.2012		86.01	-0.1596		85.83	-0.1677		86	-0.1916
86.17	-0.2015		86.18	-0.1593		86	-0.1677		86.18	-0.1916
86.34	-0.2012		86.34	-0.1593		86.17	-0.1677		86.34	-0.1913
86.5	-0.2012		86.51	-0.1593		86.33	-0.1677		86.51	-0.1916
86.67	-0.2009		86.67	-0.1593		86.5	-0.168		86.68	-0.1916
86.83	-0.2009		86.84	-0.1596		86.67	-0.168		86.84	-0.1913
87	-0.2012		87.01	-0.1593		86.83	-0.1677		87.01	-0.1916
87.17	-0.2009		87.18	-0.1596		87	-0.1683		87.17	-0.1919
87.33	-0.2006		87.34	-0.1599		87.16	-0.1687		87.34	-0.1916
87.5	-0.2006		87.51	-0.1593		87.34	-0.1687		87.51	-0.1919
87.67	-0.2003		87.67	-0.1596		87.51	-0.1683		87.67	-0.1919
87.83	-0.2003		87.84	-0.1593		87.66	-0.1683		87.84	-0.1922
88	-0.2006		88.01	-0.1593		87.83	-0.1683		88.01	-0.1922
88.17	-0.2		88.17	-0.1596		88.01	-0.168		88.18	-0.1922
88.34	-0.2003		88.34	-0.159		88.17	-0.168		88.34	-0.1922
88.5	-0.1993		88.51	-0.1593		88.33	-0.1683		88.5	-0.1922
88.67	-0.1993		88.67	-0.1593		88.5	-0.168		88.67	-0.1925
88.83	-0.2		88.84	-0.159		88.67	-0.1677		88.85	-0.1922
89	-0.2		89.01	-0.159		88.84	-0.168		89.01	-0.1922
89.17	-0.2003		89.17	-0.1593		89.01	-0.1677		89.18	-0.1922
89.34	-0.2006		89.34	-0.1593		89.17	-0.1677		89.34	-0.1919
89.5	-0.2003		89.5	-0.1593		89.34	-0.1677		89.51	-0.1916
89.67	-0.2006		89.67	-0.159		89.49	-0.1677		89.67	-0.1916
89.83	-0.2003		89.84	-0.159		89.66	-0.1674		89.84	-0.1916
90	-0.2009		90	-0.159		89.83	-0.1671		90.01	-0.1919
90.17	-0.2003		90.17	-0.1593		90	-0.1671		90.17	-0.1919
90.34	-0.2006		90.34	-0.159		90.16	-0.1671		90.34	-0.1916
90.5	-0.2		90.51	-0.159		90.34	-0.1671		90.51	-0.1919
90.67	-0.2003		90.67	-0.1593		90.5	-0.1671		90.67	-0.1919
90.84	-0.2006		90.84	-0.1596		90.67	-0.1668		90.84	-0.1916
91	-0.2		91.01	-0.1596		90.84	-0.1671		91	-0.1919
91.17	-0.1997		91.17	-0.1596		91	-0.1668		91.18	-0.1919
91.34	-0.2		91.34	-0.1593		91.17	-0.1668		91.34	-0.1916
91.5	-0.2		91.51	-0.1596		91.33	-0.1668		91.51	-0.1913
91.66	-0.199		91.68	-0.1596		91.51	-0.1659		91.67	-0.1913
91.83	-0.199		91.84	-0.1596		91.67	-0.1665		91.84	-0.1913
92	-0.1984		92.01	-0.1599		91.84	-0.1668		92.01	-0.1913
92.17	-0.1984		92.17	-0.1596		91.99	-0.1668		92.17	-0.191
92.33	-0.199		92.34	-0.1596		92.17	-0.1671		92.34	-0.1919
92.5	-0.1987		92.51	-0.1593		92.34	-0.1668		92.51	-0.1916
92.68	-0.1984		92.68	-0.1593		92.51	-0.1665		92.67	-0.1919
92.83	-0.199		92.84	-0.1593		92.67	-0.1665		92.84	-0.1916
93	-0.199		93.01	-0.1593		92.83	-0.1665		93.01	-0.1916
93.17	-0.1984		93.17	-0.1599		93	-0.1665		93.17	-0.1916
93.34	-0.1987		93.34	-0.1596		93.16	-0.1665		93.34	-0.191
93.5	-0.1984		93.51	-0.1596		93.33	-0.1665		93.5	-0.1913
93.67	-0.1984		93.68	-0.1596		93.5	-0.1665		93.67	-0.191
93.83	-0.1987		93.84	-0.1593		93.67	-0.1665		93.84	-0.1907
94	-0.199		94	-0.1593		93.83	-0.1668		94.01	-0.191
94.17	-0.1987		94.17	-0.1596		94.01	-0.1668		94.17	-0.1907
94.34	-0.1987		94.34	-0.1596		94.17	-0.1671		94.34	-0.191
94.5	-0.199		94.51	-0.1599		94.33	-0.1671		94.5	-0.191
94.67	-0.1993		94.68	-0.1596		94.5	-0.1671		94.67	-0.1907
94.84	-0.1984		94.84	-0.1596		94.66	-0.1668		94.84	-0.1907
95	-0.1984		95.01	-0.1596		94.83	-0.1671		95.01	-0.19
95.17	-0.199		95.17	-0.1596		95	-0.1668		95.17	-0.1907
95.33	-0.1987		95.34	-0.1599		95.17	-0.1671		95.34	-0.1907
95.5	-0.1987		95.51	-0.1599		95.34	-0.1668		95.51	-0.1907
95.67	-0.1984		95.68	-0.1599		95.5	-0.1674		95.67	-0.1897
95.84	-0.1984		95.84	-0.1599		95.66	-0.1674		95.84	-0.1894
96	-0.1984		96.01	-0.1599		95.84	-0.1674		96	-0.1894
96.17	-0.1978		96.18	-0.1599		96	-0.1671		96.18	-0.1897
96.33	-0.1981		96.34	-0.1596		96.16	-0.1668		96.34	-0.1894
96.5	-0.1981		96.5	-0.1599		96.34	-0.1668		96.51	-0.1897
96.67	-0.1984		96.67	-0.1602		96.5	-0.1668		96.67	-0.19
96.84	-0.1981		96.84	-0.1599		96.67	-0.1668		96.84	-0.1894
97	-0.1981		97.01	-0.1599		96.83	-0.1668		97	-0.1894
97.17	-0.1981		97.17	-0.1599		97	-0.1665		97.18	-0.1894
97.34	-0.1984		97.34	-0.1599		97.16	-0.1659		97.34	-0.1897
97.51	-0.1981		97.51	-0.1602		97.34	-0.1659		97.51	-0.1894
97.67	-0.1984		97.67	-0.1602		97.5	-0.1665		97.67	-0.1897
97.84	-0.1981		97.84	-0.1602		97.66	-0.1665		97.84	-0.1894
98	-0.1978		98.01	-0.1602		97.83	-0.1659		98	-0.1894
98.17	-0.1978		98.17	-0.1602		98	-0.1665		98.17	-0.1897
98.34	-0.1981		98.34	-0.1605		98.16	-0.1668		98.34	-0.1894
98.51	-0.1984		98.51	-0.1602		98.34	-0.1671		98.51	-0.1897
98.67	-0.1975		98.68	-0.1605		98.5	-0.1674		98.68	-0.19
98.84	-0.1972		98.84	-0.1605		98.67	-0.1674		98.84	-0.1897
99	-0.1972		99.01	-0.1605		98.84	-0.1671		99.01	-0.1897
99.17	-0.1978		99.18	-0.1605		99	-0.1668		99.17	-0.1897
99.33	-0.1984		99.34	-0.1605		99.17	-0.1668		99.34	-0.1897
99.5	-0.1981		99.5	-0.1605		99.33	-0.1668		99.5	-0.1897
99.67	-0.1984		99.67	-0.1599		99.5	-0.1668		99.67	-0.1897
99.84	-0.1984		99.84	-0.1605		99.67	-0.1665		99.84	-0.1894
100	-0.1984		100.01	-0.1605		99.83	-0.1659		100	-0.1891
100.17	-0.1978		100.17	-0.1602		100	-0.1659		100.18	-0.1894
100.33	-0.1978		100.34	-0.1605		100.17	-0.1659		100.34	-0.1894
100.5	-0.1981		100.51	-0.1605		100.33	-0.1659		100.5	-0.1894
100.67	-0.1981		100.67	-0.1602		100.5	-0.1656		100.67	-0.1894
100.84	-0.1987		100.84	-0.1602		100.66	-0.1656		100.84	-0.1891
101.01	-0.1987		101	-0.1602		100.83	-0.1652		101	-0.1891
101.17	-0.199		101.17	-0.1605		101	-0.1649		101.17	-0.1894
101.33	-0.1987		101.34	-0.1608		101.16	-0.1649		101.34	-0.1894
101.5	-0.199		101.51	-0.1608		101.35	-0.1649		101.51	-0.1894
101.67	-0.199		101.67	-0.1608		101.5	-0.1652		101.67	-0.1891
101.83	-0.1987		101.85	-0.1608		101.67	-0.1652		101.84	-0.1891
102.01	-0.1984		102.01	-0.1602		101.84	-0.1652		102	-0.1891
102.17	-0.1984		102.18	-0.1608		102.01	-0.1652		102.18	-0.1891
102.34	-0.1987		102.34	-0.1611		102.17	-0.1652		102.34	-0.1888
102.5	-0.1984		102.5	-0.1611		102.34	-0.1649		102.51	-0.1888
102.67	-0.1984		102.67	-0.1608		102.5	-0.1652		102.68	-0.1888
102.84	-0.1984		102.84	-0.1608		102.67	-0.1659		102.85	-0.1885
103	-0.1987		103.01	-0.1608		102.84	-0.1659		103	-0.1885
103.17	-0.1987		103.18	-0.1611		102.99	-0.1659		103.17	-0.1888
103.34	-0.1993		103.34	-0.1608		103.16	-0.1665		103.34	-0.1888
103.5	-0.1993		103.51	-0.1611		103.33	-0.1656		103.5	-0.1888
103.67	-0.1987		103.67	-0.1611		103.5	-0.1656		103.67	-0.1885
103.84	-0.1984		103.84	-0.1605		103.67	-0.1656		103.84	-0.1885
104.01	-0.1987		104	-0.1608		103.84	-0.1656		104.01	-0.1888
104.17	-0.1987		104.17	-0.1608		104	-0.1659		104.17	-0.1891
104.34	-0.1981		104.34	-0.1611		104.17	-0.1665		104.34	-0.1888
104.5	-0.1978		104.51	-0.1611		104.34	-0.1659		104.51	-0.1885
104.67	-0.1975		104.68	-0.1611		104.5	-0.1659		104.67	-0.1885
104.83	-0.1975		104.84	-0.1614		104.67	-0.1659		104.84	-0.1885
105	-0.1972		105.01	-0.1614		104.83	-0.1659		105	-0.1888
105.17	-0.1975		105.17	-0.1608		105.01	-0.1656		105.17	-0.1888
105.34	-0.1981		105.34	-0.1611		105.16	-0.1652		105.34	-0.1885
105.5	-0.1975		105.52	-0.1611		105.33	-0.1649		105.51	-0.1888
105.67	-0.1984		105.67	-0.1608		105.5	-0.1649		105.67	-0.1888
105.83	-0.1978		105.84	-0.1611		105.67	-0.1649		105.84	-0.1885
106	-0.1984		106.01	-0.1611		105.84	-0.1649		106.01	-0.1888
106.17	-0.1981		106.17	-0.1608		106	-0.1646		106.17	-0.1879
106.34	-0.1981		106.34	-0.1618		106.17	-0.1649		106.34	-0.1876
106.5	-0.1981		106.51	-0.1608		106.33	-0.1652		106.51	-0.1879
106.67	-0.1981		106.67	-0.1618		106.49	-0.1652		106.67	-0.1885
106.83	-0.1978		106.85	-0.1614		106.66	-0.1656		106.85	-0.1882
107	-0.1984		107.01	-0.1614		106.83	-0.1659		107	-0.1885
107.17	-0.1984		107.17	-0.1611		107	-0.1659		107.17	-0.1888
107.34	-0.1984		107.34	-0.1608		107.17	-0.1656		107.34	-0.1885
107.51	-0.1981		107.51	-0.1614		107.33	-0.1656		107.51	-0.1888
107.66	-0.1978		107.67	-0.1614		107.5	-0.1656		107.67	-0.1888
107.84	-0.1978		107.84	-0.1614		107.67	-0.1656		107.84	-0.1894
108	-0.1975		108	-0.1614		107.83	-0.1656		108.01	-0.1894
108.17	-0.1975		108.17	-0.1608		108	-0.1659		108.17	-0.1894
108.34	-0.1969		108.34	-0.1611		108.17	-0.1659		108.34	-0.1894
108.5	-0.1966		108.5	-0.1611		108.33	-0.1659		108.5	-0.19
108.67	-0.1966		108.67	-0.1611		108.5	-0.1656		108.68	-0.1897
108.84	-0.1969		108.84	-0.1618		108.67	-0.1656		108.84	-0.19
109	-0.1969		109	-0.1611		108.83	-0.1652		109.01	-0.19
109.17	-0.1972		109.18	-0.1611		109	-0.1649		109.17	-0.19
109.34	-0.1969		109.34	-0.1608		109.17	-0.1649		109.34	-0.19
109.5	-0.1972		109.5	-0.1608		109.34	-0.1652		109.5	-0.19
109.67	-0.1966		109.68	-0.1611		109.49	-0.1652		109.68	-0.1897
109.84	-0.1966		109.84	-0.1611		109.66	-0.1652		109.84	-0.19
110	-0.1969		110	-0.1608		109.83	-0.1656		110.01	-0.191
110.17	-0.1972		110.18	-0.1614		110	-0.1656		110.17	-0.1913
110.34	-0.1962		110.35	-0.1611		110.16	-0.1649		110.34	-0.1919
110.5	-0.1959		110.5	-0.1611		110.33	-0.1649		110.5	-0.1925
110.66	-0.1959		110.67	-0.1614		110.5	-0.1649		110.68	-0.1922
110.83	-0.1956		110.84	-0.1614		110.66	-0.1649		110.84	-0.1928
111	-0.1953		111	-0.1611		110.83	-0.1649		111	-0.1928
111.16	-0.1953		111.18	-0.1614		111	-0.1652		111.17	-0.1931
111.34	-0.1956		111.34	-0.1611		111.17	-0.1646		111.34	-0.1931
111.5	-0.1956		111.5	-0.1618		111.33	-0.1652		111.51	-0.1928
111.67	-0.1956		111.67	-0.1614		111.5	-0.1646		111.68	-0.1935
111.84	-0.1953		111.84	-0.1618		111.67	-0.1649		111.84	-0.1935
112.01	-0.1944		112.01	-0.1611		111.83	-0.1649		112.01	-0.1938
112.17	-0.1956		112.17	-0.1618		112	-0.1652		112.18	-0.1938
112.34	-0.1953		112.34	-0.1614		112.17	-0.1649		112.34	-0.1938
112.5	-0.1944		112.5	-0.1614		112.33	-0.1649		112.51	-0.1941
112.67	-0.1947		112.67	-0.1614		112.5	-0.1652		112.67	-0.1941
112.83	-0.1947		112.84	-0.1614		112.66	-0.1656		112.84	-0.1941
113.01	-0.1953		113.01	-0.1611		112.83	-0.1652		113.01	-0.1938
113.17	-0.1947		113.17	-0.1611		113	-0.1646		113.17	-0.1935
113.34	-0.1956		113.34	-0.1611		113.16	-0.1649		113.34	-0.1935
113.5	-0.1953		113.51	-0.1611		113.33	-0.1646		113.51	-0.1931
113.67	-0.1944		113.68	-0.1611		113.5	-0.1643		113.67	-0.1931
113.84	-0.1947		113.84	-0.1608		113.66	-0.1643		113.84	-0.1928
114	-0.1944		114.01	-0.1614		113.83	-0.1646		114.01	-0.1928
114.17	-0.1956		114.17	-0.1614		114	-0.1646		114.18	-0.1928
114.33	-0.1953		114.34	-0.1614		114.16	-0.1646		114.34	-0.1925
114.5	-0.1956		114.51	-0.1614		114.33	-0.1649		114.51	-0.1925
114.67	-0.1959		114.68	-0.1614		114.5	-0.1649		114.67	-0.1928
114.83	-0.1959		114.84	-0.1611		114.67	-0.1649		114.84	-0.1931
115	-0.1962		115.01	-0.1611		114.83	-0.1646		115.01	-0.1931
115.17	-0.1966		115.17	-0.1611		115	-0.1646		115.17	-0.1928
115.34	-0.1962		115.34	-0.1611		115.17	-0.1646		115.34	-0.1928
115.5	-0.1959		115.51	-0.1611		115.33	-0.1646		115.51	-0.1925
115.67	-0.1959		115.67	-0.1608		115.5	-0.1646		115.68	-0.1925
115.83	-0.1959		115.85	-0.1611		115.67	-0.1646		115.84	-0.1919
116	-0.1962		116.01	-0.1611		115.83	-0.1649		116.01	-0.1919
116.17	-0.1959		116.17	-0.1614		116	-0.1649		116.17	-0.1919
116.33	-0.1959		116.34	-0.1611		116.17	-0.1649		116.34	-0.1919
116.5	-0.1959		116.5	-0.1614		116.34	-0.1649		116.51	-0.1919
116.67	-0.1959		116.67	-0.1614		116.5	-0.1649		116.68	-0.1916
116.83	-0.1966		116.84	-0.1614		116.67	-0.1649		116.84	-0.1916
117	-0.1969		117	-0.1614		116.84	-0.1649		117.01	-0.1913
117.17	-0.1969		117.17	-0.1618		117	-0.1649		117.17	-0.1916
117.33	-0.1959		117.34	-0.1618		117.17	-0.1652		117.35	-0.1916
117.5	-0.1959		117.5	-0.1621		117.34	-0.1652		117.5	-0.1922
117.67	-0.1956		117.67	-0.1614		117.51	-0.1652		117.67	-0.1922
117.83	-0.1953		117.84	-0.1614		117.67	-0.1656		117.84	-0.1922
118	-0.1956		118.01	-0.1614		117.84	-0.1652		118	-0.1925
118.17	-0.1953		118.17	-0.1614		118	-0.1656		118.17	-0.1928
118.33	-0.1956		118.35	-0.1618		118.17	-0.1656		118.34	-0.1922
118.51	-0.1959		118.51	-0.1614		118.33	-0.1668		118.51	-0.1919
118.67	-0.1962		118.67	-0.1618		118.5	-0.1665		118.68	-0.1919
118.83	-0.1962		118.84	-0.1614		118.66	-0.1668		118.84	-0.1916
119	-0.1956		119.01	-0.1618		118.83	-0.1668		119.01	-0.1916
119.17	-0.1956		119.17	-0.1618		119	-0.1665		119.17	-0.1916
119.33	-0.1956		119.34	-0.1614		119.17	-0.1659		119.34	-0.1919
119.5	-0.1956		119.51	-0.1618		119.33	-0.1665		119.51	-0.1916
119.67	-0.1953		119.68	-0.1621		119.5	-0.1665		119.67	-0.1913
119.83	-0.1956		119.84	-0.1618		119.66	-0.1668		119.84	-0.1916
120	-0.1953		120.01	-0.1618		119.83	-0.1665		120.01	-0.1916
						120	-0.1659
						120.01	-0.1659

## Sheet: Figure 2b
X	Y
	Mass-transfer-controlled	Nucleation
Bare Cu	0.2062	0.1327
cPAN	0.1721	0.0431
cPAN-Zn	0.1978	0.0298
MSCNF	0.1593	0.0152
etched MSCNF	0.1683	0.0298

## Sheet: Figure 2c
Bare Cu			MSCNF			cPAN			cPAN-Zn
X	Y		X	Y		X	Y		X	Y
1	89.68		1	87.05		1	95.1		1	88.79
2	93.54		2	90.54		2	94.59		2	89.22
3	94.85		3	92.65		3	94.91		3	89.38
4	95.11		4	93.61		4	95.25		4	89.96
5	95.55		5	94.09		5	95.42		5	90.58
6	95.79		6	94.47		6	95.68		6	91.05
7	96.09		7	96.25		7	95.88		7	91.74
8	96.26		8	95.71		8	96.03		8	92.67
9	96.36		9	93.07		9	96.18		9	93.05
10	96.71		10	94.22		10	96.28		10	93.77
11	96.59		11	96.18		11	96.42		11	93.77
12	96.47		12	95.66		12	96.4		12	92.1
13	95.81		13	97.05		13	96.42		13	94.34
14	96.73		14	96.09		14	96.74		14	94.67
15	96.64		15	95.93		15	96.67		15	94.43
16	97.04		16	97.96		16	96.73		16	94.68
17	97		17	96.12		17	96.87		17	94.02
18	97.43		18	98.7		18	96.74		18	95.25
19	97.24		19	97.36		19	96.66		19	94.88
20	97.3		20	97.85		20	96.85		20	94.27
21	97.72		21	97.99		21	96.65		21	94.26
22	97.12		22	96.19		22	96.85		22	95.01
23	97.06		23	97.8		23	96.59		23	95.04
24	96.28		24	98.08		24	96.83		24	94.35
25	96.8		25	97.86		25	97.14		25	94.89
26	95.97		26	97.96		26	96.8		26	94.94
27	96.36		27	97.68		27	96.89		27	95.76
28	95.01		28	97.78		28	97.02		28	95.47
29	95.18		29	97.86		29	96.97		29	95.58
30	94.85		30	97.92		30	97.07		30	95.29
31	93.58		31	97.89		31	95.67		31	95.85
32	93.84		32	97.87		32	96.97		32	94.47
33	92.92		33	97.78		33	97.2		33	95.64
34	94.84		34	98.09		34	97.28		34	95.18
35	91.58		35	98.07		35	97.34		35	97.01
36	89.91		36	97.92		36	97.23		36	95.55
37	89.82		37	97.97		37	97.28		37	96.54
38	90.73		38	97.93		38	97.48		38	96.12
39	86.84		39	97.91		39	97.36		39	95.6
40	77.62		40	98.09		40	97.22		40	95.29
41	68.13		41	98.02		41	97.38		41	96.19
42	55.3		42	98.48		42	97.19		42	96.21
43	40.8		43	98		43	97.32		43	96.42
			44	98.1		44	97.32		44	96.23
			45	97.94		45	97.13		45	95.3
			46	97.8		46	97.13		46	96.69
			47	98.06		47	97.54		47	95.16
			48	98.11		48	97.41		48	96.48
			49	98.12		49	96.88		49	96.14
			50	97.88		50	97.08		50	95.78
			51	98.19		51	97.15		51	96.15
			52	98.01		52	97.49		52	96.41
			53	98.07		53	97.05		53	96.27
			54	98.05		54	97.33		54	96.04
			55	97.93		55	97.33		55	95.93
			56	97.98		56	97.36		56	96.06
			57	98.01		57	97.52		57	95.91
			58	98		58	97.33		58	94.82
			59	98.07		59	96.94		59	96.26
			60	97.06		60	97.26		60	96.62
			61	97.65		61	96.96		61	95.36
			62	97.74		62	97.13		62	95.45
			63	97.86		63	97.1		63	96.29
			64	97.84		64	96.93		64	95.75
			65	98.06		65	97.18		65	95.18
			66	97.49		66	97.4		66	94.98
			67	97.84		67	96.64		67	94.95
			68	97.71		68	96.9		68	94.92
			69	98.48		69	95.59		69	94.34
			70	97.35		70	97.08		70	97.29
			71	97.51		71	96.97		71	95.76
			72	97.13		72	96.99		72	97.08
			73	97.04		73	97.2		73	93.74
			74	97.37		74	97.21		74	95.43
			75	97.25		75	97.12		75	93.54
			76	99.24		76	85.55		76	93.63
			77	96.77		77	46.12		77	93.71
			78	97.35		78	0		78	92.02
			79	97.49		79	0		79	94.52
			80	97.33					80	93.19
			81	97.09					81	99.16
			82	97.78					82	97.46
			83	96.84					83	94.73
			84	95.28					84	94.64
			85	97.26					85	94.26
			86	96.38					86	98.22
			87	97.27					87	91.83
			88	96.71					88	94.76
			89	97.13					89	93.03
			90	96.99					90	93.65
			91	97.41					91	89.95
			92	97.06					92	93.43
			93	96.07					93	90.74
			94	97.41					94	93.63
			95	97.42					95	91.34
			96	97.88					96	87.01
			97	96.97					97	90.13
			98	96.49					98	87.95
			99	97.91					99	89.06
			100	96.37					100	88.26
			101	96.88					101	97.66
			102	97.31					102	84.77
			103	97.34					103	85.52
			104	97.29					104	81.96
			105	97.39					105	79.16
			106	97.695					106	92.13
			107	97.27					107	95.39
			108	96.85					108	76.31
			109	97.88					109	69.91
			110	97.15					110	62.34
			111	97.34					111	65.83
			112	97.69					112	48.86
			113	97.405					113	60.86
			114	96.53					114	39.27
			115	97.235
			116	97.795
			117	97.47
			118	98.26
			119	97.76
			120	98.205
			121	97.87
			122	97.56
			123	97.34
			124	97.69
			125	98.21
			126	97.73
			127	97.35
			128	97.475
			129	97.04
			130	98.7685
			131	97.235
			132	98.075
			133	96.345
			134	97.7333
			135	97.6583
			136	98.4167
			137	98.2283
			138	98.025
			139	97.9567
			140	97.4367
			141	98.1733
			142	98.23
			143	98.035
			144	97.6067
			145	97.2967
			146	97.1933
			147	98.4095
			148	97.265
			149	97.1867
			150	97.27
			151	97.164
			152	97.661
			153	97.1395
			154	97.1195
			155	97.497
			156	97.2645
			157	97.1421
			158	97.2525
			159	97.3875
			160	97.2934
			161	97.5775
			162	97.2811
			163	97.3016
			164	97.085
			165	97.2464
			166	97.3241
			167	97.084
			168	97.3506
			169	97.0635
			170	97.3036
			171	97.3875
			172	97.3185
			173	97.874
			174	97.072
			175	97.2791
			176	97.1535
			177	97.322
			178	97.1075
			179	97.4672
			180	97.092
			181	97.23
			182	97.835
			183	97.2033
			184	97.7611
			185	97.0978
			186	97.4711
			187	96.5867
			188	98.2089
			189	96.8878
			190	97.0683
			191	97.0028
			192	97.39
			193	97.695
			194	97.27
			195	96.45
			196	97.48
			197	96.75
			198	96.94
			199	97.29
			200	97.005
			201	96.13

## Sheet: Figure 2h
Cu-K||Cu-K			MSCNF-K||MSCNF-K
X	Y		X	Y
0	0.0016		0.34	-0.2685
0	-0.5419		0.84	-0.24
0.17	-0.4322		1.34	-0.2263
0.34	-0.3664		1.84	-0.2176
0.51	-0.3423		2.34	-0.2108
0.67	-0.3302		2.83	-0.2059
0.84	-0.323		3.34	-0.2021
1.01	-0.3168		3.84	-0.1975
1.17	-0.3128		4.34	-0.1941
1.34	-0.3091		4.83	-0.1916
1.51	-0.3063		5.34	-0.1891
1.67	-0.3041		5.84	-0.1876
1.84	-0.302		6.34	-0.186
2	-0.2998		6.84	-0.1842
2.17	-0.2982		7.34	-0.1823
2.34	-0.297		7.84	-0.1817
2.5	-0.2958		8.34	-0.1795
2.67	-0.2948		8.84	-0.178
2.84	-0.2936		9.34	-0.1764
3	-0.2927		9.84	-0.1749
3.18	-0.292		10.33	-0.1733
3.34	-0.2911		10.83	-0.1721
3.51	-0.2899		11.33	-0.1705
3.68	-0.2889		11.84	-0.1693
3.84	-0.2883		12.33	-0.168
4	-0.2877		12.84	-0.1665
4.17	-0.2871		13.34	-0.1646
4.34	-0.2865		13.83	-0.1634
4.51	-0.2861		14.34	-0.1618
4.67	-0.2855		14.84	-0.1606
4.84	-0.2849		15.34	-0.1594
5.01	-0.2843		15.84	-0.1578
5.18	-0.284		16.33	-0.1566
5.35	-0.2834		16.84	-0.1553
5.51	-0.283		17.34	-0.1538
5.68	-0.2827		17.84	-0.1528
5.85	-0.2824		18.33	-0.1516
6	-0.2821		18.83	-0.1507
6.18	-0.2815		19.34	-0.1494
6.35	-0.2812		19.84	-0.1482
6.51	-0.2809		20.18	-0.1476
6.67	-0.2809		20.67	-0.1466
6.84	-0.2803		21.18	-0.1457
7.01	-0.2803		21.68	-0.1445
7.18	-0.2793		22.17	-0.1435
7.34	-0.279		22.67	-0.1426
7.5	-0.279		23.17	-0.142
7.67	-0.2787		23.68	-0.1414
7.84	-0.2784		24.17	-0.1407
8.01	-0.2781		24.68	-0.1395
8.18	-0.2778		25.17	-0.1389
8.34	-0.2765		25.67	-0.1383
8.51	-0.2762		26.17	-0.1373
8.67	-0.2759		26.68	-0.1367
8.85	-0.2759		27.17	-0.1361
9	-0.2756		27.67	-0.1355
9.18	-0.2753		28.18	-0.1342
9.34	-0.275		28.67	-0.1333
9.51	-0.275		29.18	-0.133
9.68	-0.2747		29.67	-0.1324
9.84	-0.2747		30.18	-0.1318
10.01	-0.2744		30.67	-0.1311
10.18	-0.2744		31.17	-0.1308
10.34	-0.2741		31.67	-0.1296
10.51	-0.2741		32.18	-0.1293
10.68	-0.2737		32.67	-0.1283
10.84	-0.2734		33.18	-0.128
11.01	-0.2734		33.67	-0.1274
11.18	-0.2731		34.18	-0.1268
11.36	-0.2728		34.67	-0.1262
11.51	-0.2731		35.17	-0.1252
11.68	-0.2728		35.67	-0.1249
11.84	-0.2725		36.18	-0.1246
12.01	-0.2722		36.67	-0.124
12.17	-0.2722		37.17	-0.1231
12.34	-0.2719		37.67	-0.1225
12.51	-0.2719		38.18	-0.1218
12.68	-0.2716		38.67	-0.1215
12.84	-0.2716		39.17	-0.1212
13.01	-0.2713		39.67	-0.1206
13.18	-0.271		40.17	-0.1203
13.35	-0.271		40.67	-0.12
13.51	-0.271		41.18	-0.1194
13.68	-0.2703		41.67	-0.1187
13.84	-0.2703		42.18	-0.1187
14.01	-0.27		42.67	-0.1181
14.18	-0.2697		43.17	-0.1175
14.34	-0.2697		43.67	-0.1175
14.51	-0.2694		44.17	-0.1169
14.67	-0.2691		44.67	-0.1166
14.84	-0.2691		45.17	-0.1163
15.01	-0.2688		45.67	-0.1156
15.17	-0.2685		46.17	-0.115
15.34	-0.2685		46.67	-0.115
15.5	-0.2682		47.17	-0.115
15.68	-0.2682		47.67	-0.1144
15.84	-0.2679		48.17	-0.1141
16.01	-0.2675		48.67	-0.1138
16.18	-0.2675		49.17	-0.1135
16.34	-0.2675		49.67	-0.1132
16.5	-0.2672		50.18	-0.1128
16.67	-0.2669		50.67	-0.1125
16.84	-0.2666		51.17	-0.1116
17.01	-0.2666		51.68	-0.1113
17.18	-0.2663		52.18	-0.111
17.34	-0.266		52.67	-0.1107
17.51	-0.2657		53.17	-0.1104
17.67	-0.2657		53.67	-0.1107
17.84	-0.2654		54.17	-0.1101
18.01	-0.2651		54.68	-0.1101
18.18	-0.2651		55.17	-0.1097
18.35	-0.2648		55.68	-0.1094
18.51	-0.2644		56.18	-0.1088
18.68	-0.2641		56.68	-0.1088
18.84	-0.2641		57.17	-0.1082
19.01	-0.2638		57.67	-0.1082
19.17	-0.2635		58.18	-0.1079
19.35	-0.2632		58.67	-0.1079
19.51	-0.2632		59.17	-0.1076
19.68	-0.2629		59.68	-0.1076
19.84	-0.2629		60.17	-0.0133
20.01	-0.2626		60.67	-0.0084
20.18	-0.2623		61.17	0.0713
20.34	-0.2623		61.68	0.0812
20.51	-0.262		62.18	0.0825
20.68	-0.2617		62.67	0.0831
20.85	-0.2613		63.17	0.0834
21.01	-0.261		63.68	0.0834
21.18	-0.2607		64.17	0.0837
21.35	-0.2604		64.67	0.0831
21.51	-0.2604		65.17	0.0831
21.67	-0.2601		65.67	0.0828
21.84	-0.2601		66.17	0.0825
22.01	-0.2598		66.67	0.0822
22.17	-0.2595		67.18	0.0818
22.35	-0.2592		67.67	0.0822
22.51	-0.2586		68.17	0.0818
22.67	-0.2586		68.67	0.0818
22.84	-0.2582		69.18	0.0818
23.01	-0.2579		69.68	0.0818
23.17	-0.2576		70.17	0.0818
23.34	-0.2573		70.67	0.0815
23.5	-0.2573		71.17	0.0818
23.68	-0.257		71.68	0.0818
23.84	-0.2567		72.17	0.0822
24.01	-0.2567		72.67	0.0822
24.18	-0.2564		73.17	0.0822
24.34	-0.2564		73.68	0.0822
24.51	-0.2561		74.17	0.0822
24.67	-0.2561		74.68	0.0825
24.84	-0.2558		75.18	0.0828
25.01	-0.2555		75.68	0.0825
25.17	-0.2551		76.17	0.0825
25.34	-0.2551		76.67	0.0828
25.5	-0.2548		77.18	0.0828
25.68	-0.2545		77.68	0.0831
25.84	-0.2542		78.18	0.0834
26.01	-0.2539		78.67	0.0834
26.18	-0.2536		79.17	0.0834
26.34	-0.2533		79.67	0.0837
26.51	-0.253		79.85	0.0837
26.68	-0.2527		80.36	0.084
26.84	-0.2524		80.69	0.084
27	-0.252		81.03	0.084
27.18	-0.2517		81.53	0.084
27.35	-0.2514		82.03	0.084
27.51	-0.2511		82.53	0.0843
27.68	-0.2508		83.02	0.0843
27.85	-0.2505		83.52	0.0849
28.01	-0.2505		84.02	0.0849
28.18	-0.2502		84.52	0.0849
28.34	-0.2496		85.03	0.0853
28.51	-0.2493		85.53	0.0856
28.67	-0.2489		86.02	0.0859
28.84	-0.2489		86.52	0.0859
29	-0.2483		87.03	0.0862
29.18	-0.2483		87.53	0.0865
29.34	-0.248		88.03	0.0865
29.52	-0.2477		88.53	0.0868
29.68	-0.2474		89.03	0.0874
29.84	-0.2471		89.53	0.0877
30.01	-0.2468		90.03	0.0874
30.18	-0.2468		90.53	0.088
30.34	-0.2465		91.03	0.0887
30.51	-0.2462		91.53	0.0887
30.67	-0.2458		92.02	0.0887
30.84	-0.2455		92.53	0.089
31.01	-0.2452		93.03	0.0893
31.18	-0.2449		93.53	0.0896
31.35	-0.2449		94.03	0.0899
31.51	-0.2443		94.52	0.0905
31.67	-0.244		95.03	0.0905
31.85	-0.2437		95.53	0.0908
32	-0.2434		96.03	0.0915
32.18	-0.2431		96.53	0.0918
32.35	-0.2427		97.02	0.0921
32.51	-0.2424		97.52	0.0924
32.69	-0.2421		98.03	0.093
32.84	-0.2418		98.52	0.0936
33	-0.2415		99.02	0.0942
33.18	-0.2412		99.53	0.0952
33.34	-0.2409		100.03	0.0958
33.51	-0.2406		100.52	0.0961
33.68	-0.2403		101.03	0.0967
33.84	-0.24		101.53	0.0977
34.01	-0.2396		102.03	0.0983
34.18	-0.2393		102.53	0.0995
34.34	-0.2387		103.03	0.1008
34.51	-0.2387		103.52	0.102
34.68	-0.2381		104.03	0.1032
34.84	-0.2384		104.52	0.1048
35	-0.2375		105.03	0.106
35.17	-0.2372		105.53	0.1079
35.35	-0.2369		106.03	0.1101
35.5	-0.2365		106.53	0.1125
35.68	-0.2362		107.03	0.1156
35.84	-0.2359		107.53	0.1187
36	-0.2356		108.02	0.1234
36.17	-0.2353		108.53	0.1287
36.34	-0.235		109.03	0.1342
36.51	-0.2347		109.53	0.1417
36.68	-0.2341		110.03	0.1504
36.84	-0.2338		110.53	0.1606
37.01	-0.2331		111.03	0.1718
37.18	-0.2328		111.53	0.1845
37.35	-0.2325		112.02	0.1975
37.51	-0.2319		112.53	0.2065
37.67	-0.2316		113.03	0.2065
37.84	-0.2313		113.52	0.2037
38.01	-0.231		114.02	0.2015
38.17	-0.2307		114.53	0.199
38.34	-0.2303		115.03	0.1975
38.51	-0.2297		115.53	0.195
38.68	-0.2294		116.02	0.1931
38.84	-0.2291		116.53	0.1922
39.02	-0.2288		117.02	0.19
39.18	-0.2285		117.53	0.1894
39.34	-0.2279		118.02	0.1882
39.51	-0.2276		118.53	0.1873
39.68	-0.2272		119.02	0.186
39.84	-0.2269		119.52	0.1854
40.01	-0.2266		120.02	0.1851
40.17	-0.2263		120.53	0.0211
40.34	-0.226		121.02	0.013
40.51	-0.2257		121.52	-0.1476
40.68	-0.2254		122.03	-0.1104
40.84	-0.2251		122.53	-0.1045
41.01	-0.2248		123.02	-0.1017
41.17	-0.2241		123.53	-0.0998
41.34	-0.2238		124.03	-0.0983
41.5	-0.2235		124.53	-0.097
41.67	-0.2232		125.02	-0.0964
41.84	-0.2229		125.52	-0.0955
42.01	-0.2223		126.03	-0.0949
42.17	-0.222		126.53	-0.0942
42.34	-0.2217		127.03	-0.0933
42.51	-0.2214		127.53	-0.0927
42.67	-0.221		128.03	-0.0921
42.84	-0.2207		128.53	-0.0915
43.01	-0.2204		129.02	-0.0905
43.18	-0.2201		129.52	-0.0902
43.35	-0.2198		130.03	-0.0902
43.51	-0.2195		130.53	-0.0896
43.67	-0.2192		131.02	-0.089
43.84	-0.2189		131.53	-0.0884
44.01	-0.2186		132.03	-0.0884
44.18	-0.2183		132.53	-0.088
44.34	-0.2179		133.03	-0.0877
44.51	-0.2176		133.52	-0.0874
44.68	-0.2173		134.02	-0.0868
44.84	-0.217		134.52	-0.0868
45.01	-0.2164		135.02	-0.0865
45.18	-0.2158		135.53	-0.0865
45.34	-0.2155		136.03	-0.0862
45.51	-0.2155		136.52	-0.0859
45.68	-0.2152		137.02	-0.0856
45.84	-0.2148		137.53	-0.0853
46	-0.2145		138.03	-0.0846
46.18	-0.2142		138.53	-0.0849
46.35	-0.2142		139.02	-0.0846
46.51	-0.2139		139.52	-0.084
46.68	-0.2136		140.03	-0.0843
46.84	-0.213		140.36	-0.0837
47.01	-0.213		140.87	-0.0834
47.18	-0.2127		141.37	-0.0834
47.34	-0.2124		141.71	-0.0831
47.51	-0.2121		142.2	-0.0828
47.67	-0.2117		142.71	-0.0831
47.84	-0.2114		143.21	-0.0828
48.01	-0.2111		143.71	-0.0825
48.17	-0.2111		144.2	-0.0822
48.34	-0.2108		144.7	-0.0822
48.51	-0.2105		145.2	-0.0825
48.68	-0.2102		145.71	-0.0818
48.84	-0.2099		146.2	-0.0822
49.01	-0.2096		146.71	-0.0815
49.17	-0.2093		147.21	-0.0815
49.34	-0.209		147.71	-0.0815
49.51	-0.2086		148.2	-0.0815
49.67	-0.2083		148.71	-0.0815
49.84	-0.2083		149.2	-0.0812
50.01	-0.208		149.7	-0.0809
50.17	-0.2077		150.2	-0.0809
50.34	-0.2074		150.7	-0.0812
50.51	-0.2074		151.21	-0.0809
50.68	-0.2071		151.7	-0.0812
50.84	-0.2068		152.21	-0.0809
51.01	-0.2068		152.7	-0.0806
51.18	-0.2065		153.2	-0.0812
51.34	-0.2062		153.7	-0.0809
51.51	-0.2059		154.21	-0.0812
51.67	-0.2059		154.7	-0.0806
51.84	-0.2055		155.2	-0.0809
52	-0.2055		155.7	-0.0812
52.17	-0.2052		156.2	-0.0812
52.34	-0.2049		156.7	-0.0812
52.51	-0.2046		157.2	-0.0815
52.68	-0.2046		157.71	-0.0812
52.84	-0.2043		158.21	-0.0812
53.01	-0.204		158.7	-0.0818
53.18	-0.204		159.2	-0.0815
53.34	-0.2037		159.71	-0.0818
53.5	-0.2034		160.2	-0.0822
53.67	-0.2034		160.71	-0.0822
53.84	-0.2034		161.2	-0.0825
54.01	-0.2031		161.71	-0.0828
54.17	-0.2028		162.21	-0.0831
54.34	-0.2028		162.7	-0.0834
54.51	-0.2024		163.21	-0.0837
54.67	-0.2021		163.7	-0.084
54.84	-0.2018		164.2	-0.0849
55	-0.2018		164.7	-0.0849
55.17	-0.2015		165.21	-0.0856
55.34	-0.2015		165.7	-0.0862
55.51	-0.2012		166.21	-0.0871
55.67	-0.2009		166.7	-0.0874
55.84	-0.2009		167.21	-0.0887
56.01	-0.2006		167.7	-0.0893
56.18	-0.2006		168.2	-0.0902
56.34	-0.2003		168.7	-0.0915
56.51	-0.2003		169.2	-0.093
56.67	-0.2		169.7	-0.0942
56.85	-0.2		170.21	-0.0958
57.01	-0.1997		170.7	-0.0973
57.17	-0.1997		171.2	-0.0995
57.35	-0.1993		171.71	-0.1017
57.51	-0.1993		172.2	-0.1042
57.68	-0.199		172.7	-0.107
57.84	-0.199		173.2	-0.1097
58.01	-0.1987		173.7	-0.1132
58.18	-0.1987		174.2	-0.1163
58.34	-0.1984		174.71	-0.1194
58.51	-0.1984		175.2	-0.1221
58.68	-0.1981		175.7	-0.1246
58.84	-0.1978		176.2	-0.1268
59.01	-0.1978		176.71	-0.1283
59.17	-0.1981		177.21	-0.1299
59.35	-0.1978		177.7	-0.1305
59.51	-0.1978		178.21	-0.1305
59.68	-0.1978		178.71	-0.1296
59.75	-0.1975		179.21	-0.1283
59.75	-0.0195		179.71	-0.1274
59.92	-0.0164		180.2	-0.1265
60.09	-0.0146		180.71	-0.1256
60.26	-0.014		181.21	-0.0198
60.43	-0.0133		181.7	-0.0109
60.59	-0.0127		182.21	0.0884
60.75	-0.0124		182.7	0.0955
60.75	0.1811		183.2	0.0952
60.92	0.1339		183.71	0.0955
61.09	0.1268		184.2	0.0952
61.26	0.1234		184.7	0.0949
61.43	0.1218		185.2	0.0949
61.59	0.1209		185.71	0.0949
61.76	0.1206		186.21	0.0942
61.93	0.1203		186.7	0.0939
62.09	0.1203		187.21	0.0939
62.26	0.1203		187.71	0.0936
62.43	0.1203		188.21	0.0933
62.6	0.1203		188.7	0.0936
62.75	0.1203		189.21	0.0933
62.93	0.1203		189.7	0.093
63.09	0.1206		190.2	0.093
63.26	0.1206		190.7	0.093
63.43	0.1209		191.2	0.0927
63.6	0.1209		191.7	0.0927
63.75	0.1212		192.2	0.0927
63.92	0.1212		192.7	0.0924
64.09	0.1215		193.2	0.0927
64.26	0.1215		193.71	0.093
64.42	0.1218		194.2	0.0924
64.59	0.1221		194.7	0.0924
64.76	0.1221		195.21	0.0927
64.92	0.1225		195.71	0.0927
65.09	0.1228		196.2	0.0927
65.25	0.1228		196.7	0.0924
65.42	0.1231		197.2	0.0924
65.59	0.1234		197.7	0.0924
65.76	0.1234		198.21	0.0921
65.92	0.1237		198.71	0.0924
66.09	0.124		199.21	0.0924
66.26	0.124		199.71	0.0924
66.42	0.1243		200.2	0.0921
66.59	0.1243		200.71	0.0921
66.76	0.1246		201.03	0.0924
66.93	0.1246		201.53	0.0924
67.1	0.1249		202.04	0.0924
67.26	0.1249		202.37	0.0924
67.43	0.1252		202.88	0.0927
67.6	0.1252		203.37	0.0924
67.76	0.1256		203.87	0.0924
67.93	0.1259		204.38	0.0924
68.09	0.1259		204.87	0.0924
68.26	0.1262		205.37	0.0927
68.43	0.1262		205.87	0.0924
68.6	0.1265		206.37	0.0927
68.76	0.1265		206.87	0.0924
68.93	0.1268		207.37	0.0924
69.09	0.1268		207.87	0.0924
69.26	0.1271		208.38	0.0924
69.42	0.1271		208.87	0.0924
69.59	0.1274		209.37	0.0927
69.75	0.1274		209.87	0.0927
69.93	0.1277		210.38	0.0924
70.09	0.1277		210.87	0.0927
70.25	0.128		211.37	0.0927
70.42	0.128		211.87	0.0924
70.59	0.1283		212.37	0.0927
70.76	0.1283		212.88	0.0927
70.92	0.1283		213.37	0.093
71.09	0.1287		213.87	0.0927
71.26	0.1287		214.38	0.093
71.43	0.129		214.87	0.093
71.61	0.129		215.37	0.093
71.76	0.1293		215.87	0.0933
71.93	0.1293		216.38	0.0933
72.09	0.1293		216.87	0.0936
72.26	0.1296		217.37	0.0936
72.43	0.1296		217.88	0.0939
72.59	0.1299		218.37	0.0939
72.75	0.1302		218.88	0.0942
72.93	0.1302		219.37	0.0946
73.09	0.1302		219.87	0.0942
73.26	0.1305		220.37	0.0946
73.43	0.1308		220.87	0.0949
73.6	0.1308		221.37	0.0952
73.75	0.1308		221.88	0.0955
73.92	0.1311		222.37	0.0955
74.09	0.1311		222.87	0.0961
74.26	0.1314		223.37	0.0964
74.42	0.1314		223.88	0.0967
74.59	0.1318		224.37	0.097
74.76	0.1318		224.87	0.098
74.92	0.1321		225.37	0.098
75.1	0.1324		225.87	0.0986
75.25	0.1324		226.37	0.0995
75.42	0.1327		226.88	0.1004
75.59	0.1327		227.38	0.1014
75.75	0.133		227.87	0.1023
75.93	0.1333		228.38	0.1032
76.09	0.1336		228.87	0.1045
76.26	0.1339		229.38	0.1054
76.42	0.1339		229.88	0.1066
76.6	0.1342		230.37	0.1079
76.75	0.1345		230.87	0.1097
76.93	0.1345		231.37	0.111
77.09	0.1349		231.87	0.1132
77.26	0.1352		232.37	0.1156
77.43	0.1355		232.87	0.1181
77.59	0.1355		233.37	0.1215
77.76	0.1358		233.87	0.1249
77.92	0.1361		234.37	0.1299
78.09	0.1367		234.87	0.1358
78.25	0.1367		235.37	0.1426
78.42	0.137		235.87	0.1519
78.59	0.1373		236.38	0.1634
78.76	0.1376		236.87	0.1783
78.93	0.1376		237.37	0.1938
79.09	0.138		237.87	0.2009
79.26	0.1383		238.38	0.1975
79.43	0.1386		238.87	0.1938
79.6	0.1389		239.37	0.1925
79.75	0.1389		239.87	0.1913
79.93	0.1392		240.38	0.1894
80.09	0.1395		240.88	0.1885
80.26	0.1401		241.37	0.1873
80.43	0.1401		241.87	0.0229
80.59	0.1407		242.37	0.014
80.76	0.1411		242.87	-0.1513
80.93	0.1417		243.37	-0.1156
81.1	0.1423		243.87	-0.1101
81.26	0.1426		244.38	-0.107
81.43	0.1429		244.88	-0.1054
81.6	0.1432		245.37	-0.1035
81.76	0.1435		245.88	-0.1026
81.93	0.1438		246.38	-0.1017
82.09	0.1442		246.87	-0.1008
82.26	0.1442		247.37	-0.0998
82.42	0.1448		247.87	-0.0992
82.59	0.1451		248.38	-0.0983
82.76	0.1454		248.87	-0.098
82.93	0.1457		249.38	-0.097
83.1	0.146		249.87	-0.0964
83.26	0.1463		250.37	-0.0961
83.42	0.1466		250.88	-0.0958
83.59	0.1469		251.37	-0.0952
83.76	0.1473		251.87	-0.0942
83.93	0.1476		252.37	-0.0939
84.1	0.1476		252.87	-0.0936
84.26	0.1482		253.37	-0.0933
84.43	0.1482		253.87	-0.093
84.59	0.1488		254.37	-0.0924
84.76	0.1488		254.88	-0.0921
84.92	0.1491		255.38	-0.0921
85.09	0.1494		255.87	-0.0918
85.26	0.1497		256.38	-0.0915
85.42	0.15		256.88	-0.0915
85.59	0.1504		257.38	-0.0908
85.76	0.1507		257.87	-0.0905
85.93	0.151		258.37	-0.0899
86.09	0.151		258.88	-0.0902
86.26	0.1513		259.37	-0.0899
86.43	0.1516		259.87	-0.0899
86.59	0.1519		260.37	-0.0893
86.76	0.1522		260.88	-0.0893
86.93	0.1525		261.37	-0.089
87.09	0.1528		261.7	-0.0884
87.26	0.1531		262.2	-0.0884
87.43	0.1535		262.7	-0.088
87.59	0.1535		263.04	-0.0877
87.76	0.1538		263.55	-0.0874
87.92	0.1547		264.04	-0.0874
88.09	0.155		264.54	-0.0871
88.26	0.1553		265.04	-0.0871
88.43	0.1556		265.54	-0.0868
88.6	0.1559		266.04	-0.0868
88.75	0.1559		266.55	-0.0868
88.92	0.1563		267.04	-0.0865
89.09	0.1566		267.54	-0.0865
89.26	0.1572		268.04	-0.0865
89.42	0.1575		268.54	-0.0865
89.59	0.1575		269.04	-0.0859
89.76	0.1578		269.54	-0.0859
89.92	0.1581		270.04	-0.0859
90.09	0.1584		270.53	-0.0856
90.26	0.1587		271.04	-0.0856
90.42	0.1594		271.54	-0.0856
90.59	0.1597		272.04	-0.0856
90.75	0.16		272.55	-0.0859
90.92	0.1603		273.04	-0.0856
91.09	0.1609		273.53	-0.0856
91.26	0.1612		274.04	-0.0853
91.42	0.1618		274.54	-0.0856
91.59	0.1621		275.04	-0.0853
91.76	0.1628		275.54	-0.0853
91.92	0.1631		276.03	-0.0853
92.09	0.1637		276.54	-0.0849
92.26	0.164		277.04	-0.0849
92.42	0.1643		277.54	-0.0853
92.59	0.1646		278.04	-0.0853
92.76	0.1652		278.54	-0.0849
92.92	0.1656		279.04	-0.0856
93.09	0.1662		279.54	-0.0856
93.25	0.1665		280.04	-0.0856
93.42	0.1671		280.54	-0.0853
93.59	0.1674		281.04	-0.0856
93.76	0.168		281.54	-0.0856
93.93	0.1683		282.04	-0.0859
94.09	0.169		282.54	-0.0859
94.26	0.1693		283.04	-0.0859
94.42	0.1696		283.54	-0.0859
94.59	0.1702		284.04	-0.0865
94.76	0.1705		284.54	-0.0865
94.93	0.1708		285.04	-0.0865
95.09	0.1714		285.54	-0.0868
95.26	0.1721		286.04	-0.0871
95.42	0.1727		286.53	-0.0871
95.59	0.1733		287.04	-0.0874
95.76	0.1739		287.54	-0.0877
95.93	0.1749		288.04	-0.088
96.09	0.1758		288.54	-0.0884
96.26	0.1761		289.04	-0.0893
96.42	0.1773		289.53	-0.0896
96.59	0.1783		290.05	-0.0899
96.76	0.1792		290.54	-0.0908
96.93	0.1801		291.04	-0.0918
97.1	0.1807		291.54	-0.0924
97.26	0.1817		292.03	-0.0936
97.42	0.1829		292.54	-0.0942
97.59	0.1838		293.04	-0.0955
97.76	0.1851		293.54	-0.0967
97.93	0.186		294.04	-0.098
98.09	0.1869		294.54	-0.0995
98.26	0.1879		295.04	-0.1011
98.43	0.1888		295.54	-0.1039
98.59	0.1897		296.04	-0.1063
98.76	0.191		296.54	-0.1091
98.93	0.1922		297.04	-0.1132
99.09	0.1931		297.54	-0.1181
99.26	0.1944		298.03	-0.1234
99.43	0.1953		298.54	-0.1283
99.59	0.1969		299.04	-0.1333
99.76	0.1981		299.54	-0.1367
99.93	0.1993		300.04	-0.138
100.1	0.2009		300.54	-0.1367
100.26	0.2024		301.04	-0.1339
100.43	0.204		301.54	-0.1321
100.59	0.2049		302.03	-0.1302
100.76	0.2059		302.54	-0.0195
100.93	0.2074		303.04	-0.0109
101.1	0.2083		303.54	0.0992
101.25	0.2096		304.04	0.1032
101.43	0.2108		304.54	0.1026
101.61	0.2121		305.04	0.102
101.76	0.2133		305.54	0.102
101.93	0.2148		306.04	0.1017
102.09	0.2164		306.54	0.1014
102.26	0.2173		307.04	0.1008
102.43	0.2183		307.54	0.1004
102.59	0.2192		308.04	0.1001
102.76	0.2198		308.54	0.1004
102.92	0.2204		309.04	0.1004
103.09	0.2214		309.54	0.1001
103.25	0.222		310.04	0.0998
103.43	0.2226		310.54	0.0995
103.59	0.2235		311.04	0.0995
103.76	0.2238		311.54	0.0992
103.93	0.2245		312.04	0.0992
104.09	0.2251		312.54	0.0992
104.26	0.2254		313.04	0.0986
104.43	0.226		313.54	0.0986
104.59	0.226		314.04	0.0986
104.76	0.2263		314.55	0.0986
104.93	0.2266		315.04	0.0983
105.1	0.2269		315.54	0.0983
105.25	0.2269		316.04	0.098
105.42	0.2269		316.54	0.098
105.59	0.2272		317.04	0.098
105.76	0.2269		317.54	0.0977
105.93	0.2269		318.04	0.0977
106.09	0.2269		318.54	0.0973
106.26	0.2269		319.04	0.0977
106.43	0.2269		319.54	0.0973
106.59	0.2269		320.04	0.0973
106.76	0.2269		320.53	0.0977
106.92	0.2269		321.04	0.0973
107.09	0.2266		321.54	0.0973
107.25	0.2263		322.04	0.097
107.43	0.2263		322.37	0.0973
107.59	0.2263		322.87	0.097
107.76	0.2263		323.37	0.097
107.92	0.226		323.71	0.0973
108.09	0.226		324.21	0.097
108.26	0.2257		324.7	0.097
108.42	0.226		325.21	0.0967
108.59	0.2257		325.7	0.097
108.76	0.2257		326.21	0.097
108.92	0.2257		326.7	0.0964
109.09	0.2254		327.2	0.0967
109.26	0.2254		327.71	0.0967
109.43	0.2251		328.21	0.0967
109.59	0.2245		328.7	0.0967
109.75	0.2245		329.2	0.0967
109.92	0.2245		329.7	0.0967
110.09	0.2241		330.21	0.0964
110.25	0.2241		330.71	0.0967
110.42	0.2238		331.2	0.0967
110.59	0.2235		331.71	0.0964
110.75	0.2235		332.21	0.0967
110.92	0.2235		332.71	0.0967
111.09	0.2235		333.21	0.097
111.25	0.2232		333.71	0.0967
111.42	0.2232		334.21	0.0967
111.59	0.2232		334.7	0.0967
111.76	0.2229		335.2	0.0964
111.92	0.2229		335.71	0.0964
112.09	0.2223		336.2	0.0964
112.26	0.2223		336.71	0.0964
112.43	0.222		337.2	0.0964
112.6	0.222		337.7	0.097
112.76	0.222		338.2	0.0967
112.93	0.222		338.7	0.0967
113.09	0.222		339.21	0.0967
113.26	0.2217		339.7	0.0967
113.43	0.2217		340.2	0.097
113.59	0.2214		340.71	0.0973
113.76	0.2214		341.21	0.0973
113.92	0.221		341.7	0.0973
114.09	0.221		342.2	0.0973
114.26	0.2207		342.7	0.0977
114.43	0.2204		343.21	0.0977
114.59	0.2204		343.7	0.098
114.76	0.2201		344.2	0.0983
114.93	0.2201		344.7	0.0983
115.09	0.2201		345.2	0.0986
115.26	0.2201		345.7	0.0992
115.42	0.2198		346.21	0.0992
115.59	0.2198		346.71	0.0998
115.75	0.2198		347.21	0.0998
115.92	0.2195		347.7	0.1008
116.09	0.2192		348.2	0.1011
116.26	0.2192		348.71	0.1017
116.43	0.2189		349.21	0.1023
116.59	0.2189		349.7	0.1029
116.76	0.2186		350.2	0.1039
116.93	0.2186		350.71	0.1048
117.09	0.2186		351.21	0.1054
117.26	0.2179		351.7	0.1066
117.43	0.2179		352.21	0.1076
117.59	0.2176		352.71	0.1088
117.76	0.2176		353.21	0.1097
117.92	0.2176		353.7	0.1113
118.09	0.2173		354.2	0.1132
118.26	0.2173		354.7	0.115
118.42	0.217		355.21	0.1172
118.59	0.217		355.71	0.1197
118.76	0.2167		356.2	0.1228
118.92	0.2164		356.71	0.1265
119.09	0.2164		357.2	0.1305
119.26	0.2161		357.7	0.1355
119.42	0.2158		358.2	0.142
119.6	0.2158		358.71	0.1504
119.76	0.2155		359.2	0.1603
119.93	0.2155		359.7	0.1742
120.09	0.2152		360.2	0.1879
120.26	0.2152		360.71	0.1938
120.43	0.2148		361.21	0.1913
120.5	0.2148		361.7	0.1891
120.5	0.0322		362.2	0.1876
120.68	0.0282		362.7	0.1873
120.84	0.026		363.2	0.0223
121.01	0.0245		363.7	0.0136
121.17	0.0233		364.21	-0.1488
121.34	0.0223		364.71	-0.1187
121.5	0.0214		365.21	-0.1141
121.5	-0.2117		365.71	-0.111
121.68	-0.1873		366.21	-0.1088
121.84	-0.1724		366.71	-0.1076
122.01	-0.1652		367.21	-0.1063
122.18	-0.1615		367.71	-0.1054
122.34	-0.159		368.21	-0.1045
122.51	-0.1572		368.71	-0.1035
122.68	-0.1563		369.2	-0.1026
122.84	-0.1553		369.7	-0.1014
123.01	-0.1544		370.21	-0.1008
123.18	-0.1535		370.7	-0.0998
123.34	-0.1528		371.2	-0.0992
123.5	-0.1522		371.71	-0.0989
123.67	-0.1519		372.2	-0.0986
123.85	-0.1513		372.71	-0.0977
124.01	-0.151		373.2	-0.0977
124.18	-0.1507		373.7	-0.097
124.35	-0.1507		374.21	-0.0967
124.51	-0.1504		374.71	-0.0961
124.68	-0.1504		375.21	-0.0961
124.85	-0.15		375.71	-0.0958
125.01	-0.15		376.2	-0.0952
125.17	-0.15		376.7	-0.0949
125.34	-0.1497		377.2	-0.0949
125.51	-0.1497		377.7	-0.0946
125.67	-0.1494		378.21	-0.0946
125.84	-0.1497		378.71	-0.0942
126.01	-0.1494		379.21	-0.0939
126.17	-0.1494		379.71	-0.0939
126.34	-0.1494		380.21	-0.0936
126.51	-0.1494		380.7	-0.0933
126.67	-0.1494		381.21	-0.093
126.84	-0.1491		381.7	-0.093
127.01	-0.1491		382.2	-0.093
127.18	-0.1491		382.7	-0.0927
127.34	-0.1491		383.03	-0.0924
127.5	-0.1491		383.53	-0.0921
127.67	-0.1491		384.04	-0.0918
127.84	-0.1491		384.37	-0.0918
128.01	-0.1488		384.87	-0.0918
128.17	-0.1488		385.37	-0.0908
128.34	-0.1488		385.87	-0.0908
128.51	-0.1488		386.37	-0.0905
128.68	-0.1488		386.87	-0.0905
128.84	-0.1488		387.37	-0.0902
129.01	-0.1488		387.87	-0.0899
129.18	-0.1488		388.37	-0.0902
129.34	-0.1488		388.88	-0.0899
129.5	-0.1488		389.37	-0.0902
129.67	-0.1488		389.87	-0.0899
129.84	-0.1488		390.38	-0.0896
130.01	-0.1488		390.88	-0.0899
130.17	-0.1488		391.38	-0.0896
130.34	-0.1488		391.88	-0.0893
130.51	-0.1488		392.37	-0.089
130.67	-0.1491		392.87	-0.0893
130.84	-0.1491		393.37	-0.089
131.01	-0.1488		393.87	-0.0893
131.18	-0.1491		394.37	-0.089
131.35	-0.1491		394.88	-0.089
131.5	-0.1491		395.38	-0.089
131.68	-0.1491		395.87	-0.089
131.85	-0.1494		396.37	-0.0887
132.01	-0.1494		396.87	-0.089
132.17	-0.1494		397.38	-0.0884
132.34	-0.1494		397.88	-0.0887
132.5	-0.1494		398.38	-0.089
132.67	-0.1494		398.87	-0.089
132.84	-0.1494		399.38	-0.0887
133.01	-0.1494		399.87	-0.0887
133.17	-0.1494		400.37	-0.0893
133.34	-0.1494		400.87	-0.089
133.51	-0.1494		401.38	-0.089
133.67	-0.1494		401.87	-0.0893
133.84	-0.1494		402.38	-0.089
134.01	-0.1497		402.87	-0.089
134.17	-0.1494		403.37	-0.0896
134.35	-0.1497		403.88	-0.0896
134.51	-0.1497		404.37	-0.0893
134.68	-0.1497		404.87	-0.0893
134.84	-0.1497		405.38	-0.0896
135.01	-0.1497		405.87	-0.0896
135.18	-0.1497		406.37	-0.0902
135.35	-0.1497		406.88	-0.0902
135.51	-0.1497		407.37	-0.0905
135.68	-0.1497		407.87	-0.0908
135.85	-0.1497		408.37	-0.0915
136	-0.1497		408.87	-0.0918
136.18	-0.1497		409.37	-0.0918
136.35	-0.15		409.87	-0.0924
136.5	-0.15		410.38	-0.0927
136.68	-0.15		410.87	-0.0927
136.84	-0.1504		411.37	-0.0936
137.01	-0.1504		411.87	-0.0939
137.18	-0.1504		412.37	-0.0946
137.34	-0.1504		412.87	-0.0955
137.51	-0.1504		413.37	-0.0958
137.67	-0.1504		413.88	-0.097
137.84	-0.1504		414.38	-0.0977
138.01	-0.1504		414.87	-0.0989
138.17	-0.1507		415.37	-0.1001
138.34	-0.1507		415.87	-0.1017
138.51	-0.1507		416.37	-0.1032
138.67	-0.1507		416.87	-0.1051
138.84	-0.1507		417.38	-0.1073
139	-0.1507		417.87	-0.1097
139.17	-0.1507		418.37	-0.1132
139.34	-0.1507		418.88	-0.1169
139.51	-0.151		419.37	-0.1212
139.67	-0.1507		419.87	-0.1262
139.84	-0.1507		420.37	-0.1314
140.01	-0.1507		420.88	-0.1361
140.17	-0.151		421.37	-0.1386
140.34	-0.151		421.88	-0.1389
140.51	-0.151		422.37	-0.137
140.68	-0.151		422.88	-0.1355
140.84	-0.151		423.37	-0.1339
141.01	-0.151		423.87	-0.0192
141.17	-0.151		424.37	-0.0112
141.34	-0.151		424.87	-0.0084
141.51	-0.151		425.37	0.1094
141.67	-0.151		425.88	0.1088
141.84	-0.1513		426.37	0.1079
142.01	-0.1513		426.88	0.1076
142.17	-0.1513		427.37	0.107
142.34	-0.1513		427.87	0.106
142.51	-0.1513		428.37	0.106
142.67	-0.1513		428.88	0.1057
142.84	-0.1513		429.37	0.1057
143.01	-0.1513		429.87	0.1054
143.18	-0.1513		430.38	0.1048
143.34	-0.1513		430.88	0.1045
143.51	-0.1513		431.37	0.1048
143.67	-0.1513		431.87	0.1045
143.85	-0.1516		432.38	0.1039
144.01	-0.1516		432.87	0.1042
144.17	-0.1516		433.38	0.1035
144.34	-0.1516		433.88	0.1035
144.51	-0.1516		434.37	0.1035
144.68	-0.1516		434.87	0.1029
144.84	-0.1516		435.38	0.1029
145.01	-0.1516		435.87	0.1032
145.17	-0.1516		436.37	0.1029
145.34	-0.1516		436.87	0.1026
145.51	-0.1516		437.37	0.1029
145.67	-0.1516		437.87	0.1029
145.84	-0.1516		438.37	0.1026
146.01	-0.1516		438.87	0.1023
146.18	-0.1516		439.38	0.1023
146.34	-0.1516		439.87	0.1023
146.51	-0.1516		440.37	0.1023
146.68	-0.1516		440.87	0.1023
146.84	-0.1516		441.37	0.1023
147	-0.1513		441.87	0.102
147.17	-0.1513		442.37	0.1023
147.35	-0.1513		442.88	0.102
147.51	-0.1516		443.37	0.102
147.67	-0.1513		443.69	0.1017
147.84	-0.1516		444.19	0.1017
148.01	-0.1513		444.69	0.1017
148.18	-0.1513		444.87	0.1017
148.34	-0.1513		445.37	0.1017
148.5	-0.1513		445.87	0.1014
148.67	-0.1513		446.38	0.1014
148.84	-0.1513		446.87	0.1014
149.01	-0.1513		447.37	0.1017
149.18	-0.151		447.87	0.1014
149.34	-0.151		448.37	0.1011
149.51	-0.151		448.87	0.1011
149.68	-0.151		449.37	0.1011
149.84	-0.151		449.87	0.1011
150.01	-0.1507		450.38	0.1011
150.17	-0.1507		450.87	0.1011
150.34	-0.1507		451.37	0.1011
150.51	-0.1507		451.87	0.1011
150.67	-0.1507		452.37	0.1011
150.85	-0.1507		452.87	0.1008
151	-0.1507		453.38	0.1008
151.18	-0.1507		453.87	0.1008
151.35	-0.1507		454.37	0.1008
151.5	-0.1504		454.87	0.1008
151.67	-0.1504		455.38	0.1004
151.84	-0.1504		455.88	0.1008
152.01	-0.1504		456.37	0.1008
152.17	-0.1504		456.87	0.1008
152.34	-0.1504		457.38	0.1008
152.51	-0.1504		457.88	0.1004
152.68	-0.1504		458.37	0.1008
152.84	-0.1504		458.87	0.1008
153.01	-0.1507		459.37	0.1008
153.17	-0.1504		459.87	0.1008
153.34	-0.1507		460.37	0.1008
153.51	-0.1507		460.88	0.1008
153.68	-0.1507		461.37	0.1008
153.84	-0.151		461.87	0.1014
154	-0.151		462.37	0.1011
154.18	-0.1513		462.87	0.1011
154.34	-0.1513		463.37	0.1011
154.51	-0.1516		463.87	0.1014
154.67	-0.1516		464.37	0.1014
154.84	-0.1519		464.87	0.1014
155	-0.1519		465.38	0.102
155.18	-0.1522		465.87	0.102
155.34	-0.1522		466.37	0.102
155.5	-0.1522		466.87	0.102
155.68	-0.1525		467.37	0.1023
155.84	-0.1525		467.87	0.1029
156.01	-0.1531		468.37	0.1029
156.17	-0.1535		468.87	0.1029
156.34	-0.1541		469.37	0.1035
156.5	-0.1544		469.87	0.1035
156.67	-0.1547		470.37	0.1042
156.84	-0.155		470.87	0.1048
157.01	-0.1556		471.37	0.1054
157.17	-0.1559		471.87	0.1057
157.34	-0.1563		472.37	0.107
157.51	-0.1569		472.87	0.1073
157.68	-0.1572		473.38	0.1085
157.84	-0.1578		473.87	0.1097
158	-0.1581		474.37	0.111
158.17	-0.1587		474.87	0.1122
158.34	-0.1594		475.37	0.1135
158.51	-0.1603		475.87	0.1153
158.68	-0.1609		476.38	0.1172
158.85	-0.1615		476.87	0.1194
159	-0.1625		477.37	0.1218
159.17	-0.1634		477.87	0.1246
159.34	-0.1643		478.37	0.1277
159.5	-0.1652		478.87	0.1311
159.67	-0.1662		479.38	0.1355
159.84	-0.1668		479.88	0.1401
160.01	-0.168		480.37	0.1476
160.18	-0.169		480.87	0.1563
160.34	-0.1702		481.38	0.1665
160.51	-0.1714		481.87	0.178
160.68	-0.173		482.37	0.1882
160.84	-0.1749		482.87	0.1907
161.01	-0.1767		483.37	0.1888
161.18	-0.1783		483.87	0.1879
161.34	-0.1801		484.37	0.0313
161.51	-0.182		484.87	0.0158
161.67	-0.1842		485.37	0.0118
161.84	-0.1866		485.87	-0.1296
162.01	-0.1894		486.37	-0.1203
162.17	-0.1925		486.87	-0.1169
162.34	-0.1959		487.38	-0.1144
162.51	-0.1993		487.87	-0.1125
162.67	-0.2028		488.37	-0.1104
162.84	-0.2062		488.88	-0.1091
163.01	-0.2096		489.37	-0.1079
163.18	-0.2133		489.88	-0.107
163.34	-0.2176		490.37	-0.1063
163.51	-0.2217		490.87	-0.1054
163.67	-0.2257		491.37	-0.1042
163.84	-0.231		491.88	-0.1039
164.01	-0.2365		492.38	-0.1029
164.18	-0.2412		492.87	-0.1023
164.34	-0.2458		493.37	-0.102
164.51	-0.2505		493.87	-0.1014
164.67	-0.2548		494.37	-0.1011
164.84	-0.2592		494.87	-0.1004
165	-0.262		495.37	-0.1001
165.17	-0.2638		495.87	-0.0998
165.34	-0.2644		496.37	-0.0995
165.51	-0.2644		496.87	-0.0992
165.67	-0.2641		497.37	-0.0986
165.84	-0.2635		497.87	-0.0983
166	-0.2632		498.37	-0.098
166.18	-0.262		498.87	-0.0977
166.34	-0.2617		499.38	-0.0977
166.5	-0.2607		499.87	-0.0973
166.68	-0.2598		500.37	-0.0973
166.84	-0.2586		500.87	-0.097
167.01	-0.2576		501.37	-0.0967
167.18	-0.2567		501.87	-0.0964
167.34	-0.2561		502.37	-0.0964
167.51	-0.2558		502.88	-0.0964
167.67	-0.2551		503.37	-0.0958
167.84	-0.2548		503.87	-0.0955
168.01	-0.2542		504.36	-0.0958
168.18	-0.2539		504.7	-0.0955
168.35	-0.2533		505.19	-0.0949
168.51	-0.2527		505.37	-0.0949
168.68	-0.252		505.87	-0.0952
168.84	-0.2517		506.37	-0.0949
169.01	-0.2514		506.87	-0.0946
169.17	-0.2508		507.37	-0.0946
169.34	-0.2499		507.87	-0.0942
169.52	-0.2489		508.37	-0.0939
169.68	-0.2486		508.87	-0.0942
169.84	-0.2483		509.37	-0.0942
170.01	-0.2477		509.87	-0.0942
170.18	-0.2471		510.37	-0.0939
170.34	-0.2465		510.87	-0.0936
170.51	-0.2458		511.37	-0.0939
170.68	-0.2455		511.87	-0.0936
170.85	-0.2449		512.37	-0.0933
171.01	-0.2446		512.87	-0.093
171.18	-0.2443		513.37	-0.0933
171.34	-0.2437		513.86	-0.093
171.51	-0.2434		514.37	-0.0927
171.67	-0.2427		514.87	-0.0927
171.84	-0.2424		515.37	-0.0927
172.01	-0.2418		515.87	-0.0924
172.18	-0.2415		516.37	-0.0927
172.34	-0.2412		516.87	-0.0927
172.51	-0.2409		517.37	-0.0927
172.67	-0.2406		517.87	-0.0927
172.85	-0.2403		518.37	-0.0927
173	-0.24		518.87	-0.0927
173.17	-0.2396		519.37	-0.0927
173.34	-0.239		519.87	-0.0927
173.51	-0.2387		520.37	-0.0924
173.67	-0.2384		520.87	-0.0924
173.84	-0.2375		521.37	-0.0927
174.01	-0.2375		521.87	-0.0927
174.18	-0.2372		522.37	-0.0927
174.35	-0.2369		522.87	-0.0924
174.5	-0.2365		523.36	-0.0927
174.67	-0.2359		523.87	-0.0927
174.85	-0.2356		524.37	-0.0927
175.01	-0.2353		524.87	-0.0927
175.17	-0.235		525.37	-0.0927
175.34	-0.2347		525.87	-0.0927
175.51	-0.2344		526.37	-0.093
175.68	-0.2341		526.87	-0.0933
175.84	-0.2338		527.37	-0.093
176.01	-0.2334		527.87	-0.0933
176.18	-0.2331		528.37	-0.0933
176.34	-0.2328		528.87	-0.0936
176.5	-0.2325		529.37	-0.0939
176.68	-0.2322		529.87	-0.0942
176.84	-0.2319		530.37	-0.0946
177.01	-0.2313		530.87	-0.0949
177.18	-0.2313		531.37	-0.0952
177.34	-0.2307		531.87	-0.0955
177.51	-0.2307		532.37	-0.0961
177.67	-0.2303		532.86	-0.0964
177.84	-0.23		533.37	-0.0967
178.01	-0.2297		533.87	-0.097
178.17	-0.2294		534.36	-0.0977
178.34	-0.2291		534.86	-0.0986
178.51	-0.2288		535.37	-0.0992
178.68	-0.2285		535.87	-0.1001
178.84	-0.2282		536.37	-0.1017
179.01	-0.2279		536.87	-0.1029
179.18	-0.2276		537.37	-0.1045
179.34	-0.2272		537.87	-0.1057
179.51	-0.2272		538.37	-0.1079
179.67	-0.2269		538.87	-0.1097
179.85	-0.2266		539.37	-0.1125
180.01	-0.2263		539.87	-0.1159
180.18	-0.2263		540.37	-0.1197
180.35	-0.226		540.87	-0.1237
180.51	-0.2257		541.37	-0.1283
180.68	-0.2254		541.87	-0.1321
180.85	-0.2251		542.37	-0.1355
181.01	-0.2248		542.87	-0.1367
181.18	-0.2245		543.37	-0.137
181.26	-0.2241		543.87	-0.1376
181.26	-0.0233		544.37	-0.1367
181.43	-0.0198		544.87	-0.1361
181.59	-0.018		545.37	-0.0149
181.76	-0.0171		545.87	-0.0093
181.93	-0.0161		546.37	0.1116
182.09	-0.0155		546.86	0.1122
182.26	-0.0152		547.37	0.1119
182.26	0.208		547.87	0.111
182.43	0.1696		548.37	0.1107
182.6	0.1572		548.87	0.1104
182.77	0.1504		549.37	0.1097
182.94	0.146		549.87	0.1097
183.1	0.1432		550.37	0.1094
183.27	0.1414		550.87	0.1091
183.44	0.1398		551.36	0.1085
183.6	0.1386		551.87	0.1085
183.77	0.1376		552.37	0.1082
183.94	0.137		552.87	0.1079
184.1	0.1364		553.37	0.1079
184.27	0.1361		553.87	0.1076
184.43	0.1358		554.37	0.1076
184.6	0.1355		554.87	0.1073
184.76	0.1355		555.37	0.1073
184.93	0.1352		555.87	0.107
185.1	0.1352		556.37	0.1063
185.27	0.1349		556.87	0.1066
185.43	0.1349		557.37	0.1063
185.6	0.1345		557.87	0.1063
185.77	0.1345		558.37	0.106
185.94	0.1345		558.87	0.1057
186.1	0.1345		559.37	0.1057
186.27	0.1342		559.87	0.1057
186.43	0.1342		560.37	0.1057
186.6	0.1342		560.87	0.1051
186.77	0.1342		561.37	0.1054
186.94	0.1342		561.87	0.1051
187.1	0.1342		562.37	0.1054
187.26	0.1342		562.87	0.1051
187.44	0.1345		563.37	0.1054
187.6	0.1345		563.87	0.1048
187.77	0.1345		564.37	0.1048
187.94	0.1345		564.87	0.1048
188.11	0.1345		565.19	0.1048
188.27	0.1345		565.69	0.1048
188.43	0.1349		566.02	0.1045
188.6	0.1345		566.53	0.1045
188.77	0.1349		567.02	0.1042
188.93	0.1349		567.52	0.1042
189.1	0.1349		568.03	0.1042
189.26	0.1349		568.53	0.1039
189.43	0.1349		569.03	0.1039
189.59	0.1352		569.53	0.1042
189.76	0.1352		570.03	0.1042
189.94	0.1352		570.53	0.1042
190.1	0.1355		571.02	0.1042
190.27	0.1355		571.52	0.1039
190.44	0.1355		572.03	0.1039
190.6	0.1358		572.53	0.1039
190.77	0.1358		573.03	0.1032
190.93	0.1358		573.53	0.1035
191.1	0.1361		574.03	0.1029
191.27	0.1361		574.53	0.1032
191.44	0.1364		575.03	0.1032
191.6	0.1364		575.53	0.1032
191.77	0.1364		576.02	0.1026
191.95	0.1367		576.52	0.1026
192.1	0.137		577.03	0.1032
192.27	0.1367		577.53	0.1026
192.44	0.137		578.02	0.1026
192.6	0.137		578.52	0.1029
192.76	0.1373		579.02	0.1029
192.93	0.1373		579.52	0.1029
193.1	0.1376		580.02	0.1032
193.26	0.1376		580.52	0.1032
193.43	0.138		581.02	0.1032
193.6	0.1383		581.53	0.1026
193.76	0.1383		582.02	0.1029
193.93	0.1386		582.53	0.1029
194.1	0.1389		583.03	0.1032
194.27	0.1389		583.53	0.1032
194.44	0.1395		584.03	0.1035
194.59	0.1395		584.53	0.1039
194.77	0.1398		585.02	0.1032
194.94	0.1398		585.53	0.1035
195.1	0.1401		586.02	0.1039
195.26	0.1401		586.53	0.1042
195.43	0.1407		587.03	0.1045
195.6	0.1411		587.53	0.1045
195.76	0.1414		588.02	0.1045
195.94	0.1414		588.53	0.1045
196.1	0.1417		589.03	0.1048
196.27	0.142		589.53	0.1051
196.43	0.142		590.03	0.1054
196.6	0.1423		590.53	0.1051
196.76	0.1426		591.03	0.1054
196.93	0.1426		591.52	0.106
197.1	0.1429		592.03	0.1063
197.27	0.1432		592.53	0.1066
197.43	0.1432		593.03	0.1073
197.6	0.1435		593.52	0.1079
197.77	0.1438		594.02	0.1082
197.94	0.1442		594.53	0.1091
198.1	0.1442		595.02	0.1097
198.26	0.1448		595.52	0.1107
198.43	0.1448		596.03	0.1119
198.6	0.1448		596.53	0.1135
198.76	0.1451		597.03	0.115
198.93	0.1454		597.52	0.1166
199.1	0.1457		598.03	0.1184
199.27	0.1457		598.53	0.1206
199.44	0.1463		599.03	0.1231
199.6	0.1466		599.53	0.1256
199.77	0.1466		600.03	0.129
199.93	0.1469		600.53	0.1321
200.1	0.1473		601.03	0.1367
200.26	0.1476		601.53	0.1417
200.43	0.1479		602.02	0.1482
200.6	0.1482		602.52	0.1559
200.76	0.1485		603.02	0.1659
200.93	0.1488		603.52	0.1773
201.1	0.1488		604.03	0.186
201.27	0.1491		604.53	0.1876
201.43	0.1494		605.03	0.1876
201.61	0.1497		605.53	0.1873
201.77	0.15		606.03	0.0183
201.94	0.1504		606.53	0.0127
202.1	0.1507		607.03	-0.1324
202.27	0.1507		607.53	-0.1237
202.44	0.151		608.02	-0.12
202.6	0.1513		608.52	-0.1175
202.77	0.1516		609.03	-0.1153
202.93	0.1519		609.53	-0.1141
203.1	0.1522		610.03	-0.1125
203.27	0.1525		610.52	-0.111
203.43	0.1528		611.03	-0.1101
203.6	0.1531		611.53	-0.1088
203.76	0.1535		612.02	-0.1082
203.93	0.1538		612.53	-0.1073
204.1	0.1541		613.03	-0.1066
204.27	0.1544		613.53	-0.1057
204.44	0.1547		614.03	-0.1051
204.6	0.1547		614.53	-0.1045
204.76	0.155		615.02	-0.1042
204.93	0.1553		615.53	-0.1039
205.1	0.1556		616.03	-0.1029
205.27	0.1559		616.52	-0.1026
205.43	0.1563		617.03	-0.102
205.6	0.1563		617.53	-0.102
205.77	0.1566		618.02	-0.1011
205.93	0.1569		618.52	-0.1011
206.1	0.1572		619.03	-0.1011
206.27	0.1575		619.53	-0.1008
206.43	0.1578		620.03	-0.1004
206.6	0.1581		620.53	-0.1001
206.77	0.1584		621.03	-0.0998
206.94	0.1584		621.53	-0.0995
207.1	0.1587		622.03	-0.0992
207.26	0.159		622.53	-0.0992
207.43	0.1594		623.03	-0.0983
207.6	0.1594		623.53	-0.0983
207.77	0.1597		624.03	-0.0986
207.93	0.1597		624.53	-0.098
208.1	0.1603		625.03	-0.098
208.27	0.1603		625.53	-0.098
208.43	0.1606		625.85	-0.0977
208.6	0.1606		626.35	-0.0977
208.77	0.1609		626.69	-0.097
208.93	0.1612		627.19	-0.0973
209.1	0.1618		627.69	-0.097
209.26	0.1618		628.2	-0.0967
209.43	0.1621		628.7	-0.097
209.6	0.1625		629.19	-0.0967
209.77	0.1625		629.7	-0.0967
209.93	0.1631		630.19	-0.097
210.1	0.1631		630.69	-0.0967
210.26	0.1634		631.19	-0.097
210.43	0.1637		631.69	-0.097
210.6	0.1643		632.19	-0.0967
210.77	0.1646		632.69	-0.0967
210.94	0.1649		633.19	-0.0967
211.1	0.1652		633.69	-0.0964
211.27	0.1659		634.2	-0.0964
211.44	0.1662		634.7	-0.0964
211.6	0.1665		635.19	-0.0961
211.77	0.1671		635.69	-0.0958
211.93	0.1674		636.2	-0.0958
212.1	0.1677		636.69	-0.0958
212.26	0.1683		637.19	-0.0955
212.43	0.1687		637.69	-0.0955
212.6	0.169		638.19	-0.0955
212.77	0.1693		638.7	-0.0955
212.95	0.1699		639.19	-0.0952
213.1	0.1702		639.69	-0.0955
213.26	0.1708		640.19	-0.0952
213.43	0.1708		640.69	-0.0952
213.6	0.1714		641.19	-0.0952
213.76	0.1718		641.69	-0.0949
213.93	0.1724		642.2	-0.0949
214.1	0.1727		642.69	-0.0949
214.26	0.173		643.2	-0.0949
214.43	0.1736		643.7	-0.0952
214.6	0.1739		644.19	-0.0949
214.76	0.1742		644.69	-0.0949
214.93	0.1749		645.19	-0.0949
215.1	0.1755		645.69	-0.0949
215.26	0.1758		646.19	-0.0952
215.43	0.1764		646.69	-0.0949
215.6	0.1767		647.19	-0.0955
215.77	0.1773		647.69	-0.0955
215.94	0.178		648.19	-0.0955
216.1	0.1786		648.69	-0.0955
216.26	0.1792		649.19	-0.0955
216.43	0.1798		649.69	-0.0961
216.6	0.1804		650.19	-0.0958
216.77	0.1811		650.69	-0.0961
216.93	0.1817		651.19	-0.0964
217.1	0.1829		651.69	-0.0967
217.27	0.1835		652.19	-0.0964
217.43	0.1845		652.7	-0.097
217.6	0.1851		653.19	-0.097
217.76	0.186		653.69	-0.0977
217.93	0.1873		654.19	-0.098
218.1	0.1882		654.69	-0.0983
218.27	0.1894		655.19	-0.0989
218.43	0.1904		655.69	-0.0995
218.6	0.1916		656.19	-0.1001
218.76	0.1928		656.69	-0.1014
218.94	0.1941		657.19	-0.102
219.11	0.1953		657.69	-0.1029
219.27	0.1969		658.19	-0.1042
219.43	0.1984		658.69	-0.106
219.6	0.2		659.2	-0.1073
219.76	0.2012		659.69	-0.1091
219.93	0.2024		660.2	-0.1113
220.1	0.2043		660.69	-0.1141
220.27	0.2062		661.19	-0.1169
220.44	0.2077		661.69	-0.1206
220.59	0.209		662.19	-0.1246
220.76	0.2105		662.69	-0.129
220.93	0.2124		663.19	-0.133
221.1	0.2139		663.69	-0.1361
221.27	0.2155		664.2	-0.137
221.43	0.217		664.69	-0.138
221.6	0.2183		665.19	-0.1373
221.77	0.2195		665.69	-0.137
221.93	0.2204		666.19	-0.1364
222.1	0.2214		666.69	-0.0143
222.26	0.2226		667.2	-0.009
222.43	0.2229		667.69	0.1138
222.6	0.2238		668.19	0.115
222.76	0.2241		668.69	0.1147
222.93	0.2251		669.19	0.1147
223.11	0.2257		669.69	0.1141
223.26	0.2263		670.2	0.1135
223.43	0.2269		670.69	0.1132
223.6	0.2272		671.19	0.1125
223.77	0.2279		671.69	0.1119
223.93	0.2282		672.19	0.1119
224.1	0.2285		672.69	0.1116
224.27	0.2288		673.19	0.111
224.43	0.2291		673.69	0.1107
224.6	0.2294		674.19	0.1107
224.77	0.2297		674.69	0.1101
224.93	0.2297		675.19	0.1101
225.1	0.23		675.69	0.1097
225.26	0.2303		676.19	0.1097
225.43	0.231		676.7	0.1094
225.6	0.2316		677.19	0.1094
225.77	0.2316		677.69	0.1091
225.93	0.2313		678.19	0.1088
226.1	0.231		678.69	0.1088
226.27	0.231		679.19	0.1079
226.43	0.2307		679.69	0.1079
226.6	0.231		680.19	0.1079
226.76	0.2307		680.69	0.1079
226.94	0.2307		681.19	0.1076
227.1	0.2307		681.7	0.1073
227.27	0.2307		682.19	0.1076
227.43	0.2307		682.69	0.1073
227.6	0.2307		683.19	0.107
227.77	0.2307		683.69	0.107
227.93	0.2307		684.19	0.1066
228.1	0.2307		684.69	0.107
228.27	0.2303		685.19	0.1066
228.43	0.2303		685.69	0.1066
228.6	0.2303		686.19	0.1066
228.77	0.23		686.5	0.106
228.93	0.23		687.01	0.1063
229.1	0.2297		687.35	0.106
229.26	0.2297		687.69	0.106
229.43	0.2294		688.19	0.1057
229.6	0.2294		688.69	0.1057
229.77	0.2294		689.19	0.1054
229.93	0.2294		689.69	0.1057
230.1	0.2288		690.19	0.1057
230.27	0.2288		690.68	0.1054
230.43	0.2285		691.18	0.1054
230.6	0.2282		691.68	0.1054
230.77	0.2282		692.18	0.1054
230.93	0.2279		692.69	0.1051
231.1	0.2279		693.19	0.1048
231.27	0.2276		693.68	0.1051
231.43	0.2276		694.18	0.1051
231.59	0.2272		694.68	0.1051
231.76	0.2269		695.19	0.1051
231.93	0.2269		695.69	0.1048
232.1	0.2263		696.19	0.1045
232.26	0.2263		696.69	0.1048
232.43	0.2257		697.19	0.1048
232.6	0.2257		697.69	0.1048
232.77	0.2254		698.18	0.1045
232.93	0.2251		698.69	0.1045
233.1	0.2245		699.18	0.1048
233.27	0.2241		699.69	0.1048
233.44	0.2238		700.19	0.1048
233.6	0.2235		700.69	0.1045
233.76	0.2232		701.18	0.1045
233.94	0.2229		701.68	0.1045
234.1	0.2229		702.18	0.1048
234.27	0.2226		702.68	0.1045
234.43	0.2223		703.18	0.1051
234.6	0.2223		703.69	0.1051
234.77	0.222		704.18	0.1051
234.93	0.2217		704.68	0.1054
235.1	0.2214		705.19	0.1054
235.27	0.221		705.69	0.1051
235.44	0.2207		706.19	0.1051
235.6	0.2207		706.69	0.1054
235.77	0.2204		707.18	0.1054
235.94	0.2201		707.68	0.1057
236.1	0.2201		708.19	0.1057
236.27	0.2198		708.69	0.1057
236.43	0.2198		709.19	0.106
236.6	0.2198		709.69	0.106
236.76	0.2195		710.18	0.1066
236.94	0.2195		710.68	0.1066
237.1	0.2192		711.19	0.1066
237.27	0.2189		711.68	0.1073
237.44	0.2189		712.19	0.1076
237.6	0.2189		712.69	0.1073
237.77	0.2186		713.19	0.1076
237.94	0.2186		713.69	0.1082
238.11	0.2183		714.18	0.1085
238.26	0.2183		714.68	0.1094
238.43	0.2179		715.18	0.1094
238.6	0.2176		715.68	0.1104
238.77	0.2176		716.18	0.111
238.93	0.2176		716.68	0.1113
239.1	0.2173		717.18	0.1122
239.26	0.217		717.69	0.1135
239.43	0.217		718.19	0.1144
239.6	0.2167		718.69	0.1163
239.77	0.2164		719.19	0.1178
239.93	0.2164		719.68	0.1194
240.1	0.2164		720.19	0.1215
240.27	0.2161		720.69	0.1243
240.43	0.2161		721.18	0.1271
240.6	0.2158		721.69	0.1302
240.76	0.2158		722.19	0.1333
240.94	0.2155		722.69	0.138
241.1	0.2152		723.18	0.1432
241.27	0.2152		723.69	0.1494
241.43	0.2148		724.18	0.1575
241.6	0.2148		724.69	0.1683
241.76	0.2148		725.18	0.1792
241.93	0.2145		725.68	0.186
242.01	0.2145		726.18	0.1866
242.01	0.0316		726.68	0.1857
242.18	0.0288		727.18	0.022
242.36	0.0267		727.69	0.0136
242.51	0.0254		728.18	-0.15
242.68	0.0242		728.68	-0.1274
242.85	0.0233		729.18	-0.1234
243.02	0.0226		729.69	-0.1209
243.02	-0.2009		730.19	-0.1184
243.19	-0.1984		730.69	-0.1169
243.36	-0.1894		731.19	-0.1153
243.52	-0.1826		731.68	-0.1138
243.69	-0.1776		732.19	-0.1128
243.85	-0.1749		732.68	-0.1113
244.02	-0.1721		733.18	-0.1104
244.19	-0.1702		733.69	-0.1094
244.36	-0.1693		734.19	-0.1085
244.53	-0.168		734.69	-0.1082
244.69	-0.1668		735.19	-0.1073
244.86	-0.1662		735.68	-0.107
245.03	-0.1656		736.19	-0.1066
245.2	-0.1646		736.68	-0.1063
245.36	-0.1637		737.19	-0.1057
245.52	-0.1634		737.68	-0.1051
245.69	-0.1628		738.18	-0.1045
245.86	-0.1621		738.69	-0.1045
246.02	-0.1615		739.19	-0.1039
246.19	-0.1612		739.69	-0.1035
246.36	-0.1606		740.19	-0.1029
246.53	-0.1603		740.68	-0.1032
246.69	-0.1597		741.18	-0.1026
246.85	-0.1594		741.68	-0.1026
247.03	-0.159		742.19	-0.1023
247.19	-0.1584		742.69	-0.102
247.36	-0.1584		743.18	-0.102
247.53	-0.1581		743.68	-0.1017
247.69	-0.1578		744.19	-0.1011
247.85	-0.1575		744.68	-0.1008
248.02	-0.1572		745.19	-0.1008
248.19	-0.1569		745.68	-0.1004
248.36	-0.1569		746.19	-0.1001
248.53	-0.1563		746.68	-0.1001
248.7	-0.1563		747	-0.1001
248.86	-0.1559		747.49	-0.0998
249.02	-0.1556		748	-0.0995
249.19	-0.1556		748.34	-0.0998
249.36	-0.1553		748.84	-0.0995
249.52	-0.1553		749.34	-0.0995
249.69	-0.155		749.84	-0.0992
249.86	-0.1547		750.34	-0.0992
250.03	-0.1547		750.84	-0.0989
250.19	-0.1544		751.34	-0.0992
250.36	-0.1541		751.85	-0.0989
250.53	-0.1541		752.35	-0.0986
250.69	-0.1535		752.84	-0.0986
250.86	-0.1531		753.34	-0.0983
251.03	-0.1531		753.84	-0.0983
251.19	-0.1531		754.34	-0.098
251.36	-0.1528		754.84	-0.0983
251.52	-0.1525		755.34	-0.098
251.69	-0.1525		755.84	-0.098
251.86	-0.1522		756.34	-0.0977
252.03	-0.1522		756.84	-0.0973
252.2	-0.1519		757.34	-0.0973
252.35	-0.1519		757.84	-0.097
252.52	-0.1519		758.34	-0.0973
252.69	-0.1516		758.85	-0.0973
252.86	-0.1516		759.34	-0.0973
253.03	-0.1513		759.84	-0.097
253.2	-0.1513		760.35	-0.0973
253.35	-0.1513		760.84	-0.097
253.53	-0.151		761.34	-0.097
253.69	-0.151		761.84	-0.0973
253.86	-0.1507		762.34	-0.0973
254.02	-0.1507		762.84	-0.0973
254.2	-0.1507		763.34	-0.0973
254.36	-0.1504		763.84	-0.097
254.53	-0.1504		764.35	-0.0973
254.7	-0.1504		764.84	-0.0973
254.85	-0.15		765.34	-0.0973
255.02	-0.1504		765.84	-0.0973
255.19	-0.15		766.34	-0.0977
255.35	-0.15		766.84	-0.0977
255.53	-0.1497		767.35	-0.0973
255.7	-0.1497		767.84	-0.0973
255.86	-0.1497		768.34	-0.0973
256.03	-0.1494		768.85	-0.0973
256.19	-0.1491		769.34	-0.0977
256.36	-0.1491		769.84	-0.098
256.53	-0.1491		770.35	-0.0977
256.69	-0.1488		770.85	-0.098
256.86	-0.1488		771.34	-0.0983
257.03	-0.1488		771.84	-0.0986
257.19	-0.1488		772.34	-0.0989
257.35	-0.1485		772.85	-0.0989
257.53	-0.1485		773.34	-0.0992
257.69	-0.1485		773.84	-0.0995
257.86	-0.1482		774.34	-0.0995
258.03	-0.1482		774.84	-0.1001
258.19	-0.1482		775.34	-0.1004
258.36	-0.1482		775.84	-0.1011
258.52	-0.1482		776.35	-0.1014
258.69	-0.1479		776.84	-0.102
258.86	-0.1482		777.34	-0.1029
259.02	-0.1479		777.84	-0.1039
259.19	-0.1479		778.34	-0.1048
259.36	-0.1476		778.84	-0.1057
259.53	-0.1476		779.34	-0.107
259.69	-0.1476		779.85	-0.1079
259.86	-0.1476		780.34	-0.1097
260.03	-0.1473		780.84	-0.1119
260.19	-0.1473		781.34	-0.1141
260.36	-0.1469		781.84	-0.1163
260.53	-0.1473		782.35	-0.1194
260.7	-0.1469		782.84	-0.1225
260.85	-0.1469		783.34	-0.1265
261.03	-0.1469		783.84	-0.1305
261.19	-0.1466		784.34	-0.1349
261.36	-0.1466		784.84	-0.137
261.53	-0.1466		785.34	-0.1386
261.69	-0.1463		785.84	-0.1386
261.86	-0.1466		786.34	-0.138
262.02	-0.1463		786.85	-0.137
262.19	-0.1463		787.34	-0.1364
262.36	-0.1463		787.84	-0.0183
262.53	-0.1463		788.34	-0.0102
262.69	-0.146		788.84	0.1178
262.85	-0.146		789.34	0.1175
263.02	-0.146		789.84	0.1178
263.2	-0.1457		790.34	0.1178
263.35	-0.1457		790.84	0.1172
263.53	-0.1457		791.34	0.1166
263.69	-0.1454		791.84	0.1163
263.86	-0.1454		792.34	0.1156
264.03	-0.1451		792.85	0.1153
264.19	-0.1451		793.34	0.1144
264.36	-0.1448		793.84	0.1144
264.53	-0.1448		794.35	0.1141
264.69	-0.1445		794.85	0.1138
264.85	-0.1448		795.34	0.1135
265.02	-0.1445		795.85	0.1132
265.19	-0.1445		796.34	0.1128
265.35	-0.1442		796.84	0.1125
265.53	-0.1442		797.34	0.1125
265.7	-0.1438		797.84	0.1119
265.86	-0.1438		798.34	0.1119
266.03	-0.1438		798.84	0.1119
266.2	-0.1438		799.34	0.1116
266.36	-0.1435		799.84	0.1116
266.53	-0.1435		800.34	0.111
266.69	-0.1432		800.85	0.1113
266.86	-0.1432		801.35	0.1107
267.03	-0.1429		801.84	0.1104
267.19	-0.1429		802.34	0.1101
267.36	-0.1429		802.84	0.1101
267.53	-0.1426		803.35	0.1104
267.69	-0.1426		803.84	0.1101
267.86	-0.1426		804.34	0.1101
268.03	-0.1426		804.85	0.1097
268.19	-0.1423		805.35	0.1097
268.36	-0.1423		805.85	0.1091
268.53	-0.142		806.35	0.1094
268.69	-0.142		806.85	0.1091
268.86	-0.142		807.34	0.1091
269.03	-0.1417		807.66	0.1091
269.19	-0.1417		808.16	0.1091
269.36	-0.1414		808.66	0.1088
269.53	-0.1414		809	0.1088
269.69	-0.1414		809.5	0.1085
269.86	-0.1411		810	0.1082
270.03	-0.1411		810.5	0.1085
270.19	-0.1407		811	0.1082
270.36	-0.1407		811.5	0.1082
270.52	-0.1407		812	0.1079
270.69	-0.1407		812.5	0.1079
270.86	-0.1404		813	0.1079
271.03	-0.1404		813.5	0.1082
271.19	-0.1404		814	0.1082
271.36	-0.1401		814.51	0.1079
271.53	-0.1401		815	0.1079
271.69	-0.1401		815.5	0.1082
271.86	-0.1398		816	0.1082
272.02	-0.1398		816.5	0.1079
272.19	-0.1395		817	0.1079
272.36	-0.1395		817.5	0.1079
272.52	-0.1395		818.01	0.1079
272.69	-0.1392		818.51	0.1079
272.86	-0.1392		819	0.1079
273.03	-0.1392		819.5	0.1079
273.2	-0.1389		820.01	0.1076
273.36	-0.1389		820.5	0.1076
273.53	-0.1389		821	0.1076
273.69	-0.1386		821.51	0.1079
273.86	-0.1386		822	0.1076
274.02	-0.1383		822.5	0.1076
274.19	-0.1383		823	0.1079
274.35	-0.138		823.51	0.1079
274.53	-0.138		824.01	0.1079
274.7	-0.138		824.51	0.1076
274.86	-0.1376		825	0.1079
275.03	-0.1376		825.5	0.1076
275.19	-0.1376		826	0.1082
275.36	-0.1373		826.5	0.1079
275.52	-0.1373		827	0.1079
275.69	-0.137		827.5	0.1082
275.86	-0.137		828	0.1085
276.03	-0.137		828.5	0.1088
276.19	-0.1367		829	0.1088
276.36	-0.1367		829.5	0.1088
276.53	-0.1364		830	0.1085
276.69	-0.1367		830.5	0.1091
276.86	-0.1364		831	0.1091
277.02	-0.1364		831.5	0.1094
277.19	-0.1364		832	0.1094
277.36	-0.1364		832.5	0.1094
277.52	-0.1361		833.01	0.1101
277.69	-0.1361		833.5	0.1104
277.86	-0.1361		834	0.1104
278.03	-0.1361		834.5	0.1107
278.19	-0.1358		835.01	0.111
278.36	-0.1358		835.51	0.111
278.53	-0.1355		836	0.1116
278.69	-0.1355		836.51	0.1119
278.86	-0.1355		837.01	0.1122
279.03	-0.1352		837.5	0.1128
279.2	-0.1352		838	0.1138
279.36	-0.1352		838.5	0.1147
279.53	-0.1352		839	0.1156
279.69	-0.1352		839.5	0.1163
279.86	-0.1352		840	0.1175
280.02	-0.1352		840.51	0.119
280.19	-0.1349		841	0.1209
280.36	-0.1349		841.5	0.1228
280.52	-0.1349		842	0.1252
280.69	-0.1349		842.5	0.128
280.86	-0.1352		843	0.1311
281.03	-0.1352		843.5	0.1349
281.19	-0.1352		844	0.1395
281.36	-0.1355		844.5	0.1445
281.52	-0.1358		845	0.1504
281.69	-0.1358		845.51	0.1581
281.86	-0.1361		846	0.1683
282.02	-0.1364		846.51	0.1792
282.19	-0.1364		847	0.186
282.36	-0.137		847.5	0.186
282.52	-0.1373		848	0.186
282.69	-0.1376		848.5	0.0217
282.86	-0.138		849	0.0136
283.03	-0.1383		849.51	-0.1519
283.19	-0.1389		850	-0.1302
283.35	-0.1392		850.51	-0.1268
283.53	-0.1398		851	-0.1246
283.69	-0.1404		851.5	-0.1218
283.86	-0.1411		852	-0.1203
284.03	-0.1417		852.5	-0.1184
284.19	-0.1423		853	-0.1172
284.36	-0.1432		853.51	-0.1156
284.53	-0.1442		854	-0.1147
284.7	-0.1451		854.5	-0.1138
284.86	-0.146		855	-0.1128
285.03	-0.1466		855.5	-0.1116
285.19	-0.1479		856	-0.1107
285.36	-0.1488		856.51	-0.1101
285.52	-0.1497		857	-0.1094
285.69	-0.1507		857.5	-0.1088
285.85	-0.1519		858	-0.1082
286.02	-0.1531		858.5	-0.1079
286.19	-0.1547		859	-0.1073
286.36	-0.1563		859.5	-0.107
286.52	-0.1575		860	-0.1066
286.69	-0.1594		860.51	-0.106
286.86	-0.1612		861.01	-0.1057
287.03	-0.1631		861.5	-0.1054
287.19	-0.1643		862	-0.1051
287.35	-0.1662		862.5	-0.1048
287.52	-0.1674		863	-0.1045
287.69	-0.169		863.5	-0.1042
287.86	-0.1708		864	-0.1045
288.02	-0.1724		864.5	-0.1039
288.19	-0.1742		865	-0.1035
288.36	-0.1761		865.5	-0.1032
288.52	-0.178		866	-0.1029
288.7	-0.1804		866.5	-0.1029
288.85	-0.1823		867	-0.1023
289.03	-0.1848		867.5	-0.1026
289.2	-0.1866		868	-0.102
289.35	-0.1891		868.31	-0.1017
289.53	-0.1919		868.82	-0.102
289.7	-0.195		869.32	-0.1014
289.85	-0.1987		869.65	-0.1014
290.02	-0.2024		870.15	-0.1014
290.19	-0.2065		870.66	-0.1014
290.36	-0.2105		871.16	-0.1011
290.52	-0.2145		871.66	-0.1011
290.69	-0.2179		872.16	-0.1008
290.86	-0.2207		872.65	-0.1004
291.03	-0.2229		873.16	-0.1001
291.2	-0.2245		873.66	-0.1001
291.36	-0.2257		874.16	-0.0998
291.52	-0.2269		874.65	-0.0998
291.69	-0.2285		875.16	-0.1001
291.85	-0.23		875.66	-0.0998
292.02	-0.2319		876.16	-0.0998
292.19	-0.2334		876.65	-0.0995
292.35	-0.235		877.16	-0.0989
292.53	-0.2369		877.66	-0.0992
292.69	-0.239		878.16	-0.0992
292.86	-0.2409		878.66	-0.0992
293.02	-0.2434		879.15	-0.0992
293.19	-0.2452		879.66	-0.0989
293.36	-0.2468		880.16	-0.0989
293.53	-0.248		880.65	-0.0989
293.7	-0.2486		881.15	-0.0989
293.86	-0.2489		881.65	-0.0989
294.02	-0.2486		882.15	-0.0986
294.2	-0.2477		882.65	-0.0986
294.35	-0.2474		883.16	-0.0983
294.52	-0.2468		883.65	-0.0986
294.69	-0.2465		884.15	-0.0986
294.86	-0.2458		884.65	-0.0986
295.02	-0.2455		885.15	-0.0986
295.19	-0.2452		885.66	-0.0983
295.36	-0.2455		886.16	-0.0986
295.53	-0.2455		886.66	-0.0986
295.69	-0.2465		887.16	-0.0986
295.86	-0.2468		887.65	-0.0986
296.02	-0.2462		888.15	-0.0983
296.2	-0.2458		888.66	-0.0986
296.35	-0.2455		889.15	-0.0986
296.52	-0.2455		889.66	-0.0986
296.69	-0.2449		890.16	-0.0986
296.86	-0.2443		890.65	-0.0989
297.02	-0.244		891.15	-0.0989
297.19	-0.244		891.65	-0.0989
297.36	-0.2434		892.16	-0.0995
297.52	-0.2427		892.65	-0.0992
297.69	-0.2424		893.15	-0.0995
297.86	-0.2415		893.65	-0.0998
298.03	-0.2412		894.15	-0.0998
298.2	-0.2406		894.65	-0.1001
298.36	-0.24		895.15	-0.1008
298.53	-0.2396		895.65	-0.1011
298.7	-0.2393		896.15	-0.1011
298.85	-0.239		896.65	-0.1014
299.02	-0.2384		897.15	-0.102
299.2	-0.2381		897.65	-0.1029
299.36	-0.2375		898.16	-0.1035
299.52	-0.2375		898.65	-0.1042
299.69	-0.2372		899.16	-0.1048
299.85	-0.2365		899.65	-0.1054
300.02	-0.2362		900.15	-0.1066
300.19	-0.2359		900.66	-0.1076
300.36	-0.2356		901.15	-0.1094
300.52	-0.2353		901.65	-0.1107
300.69	-0.235		902.16	-0.1128
300.86	-0.2347		902.66	-0.1153
301.03	-0.2344		903.15	-0.1175
301.19	-0.2341		903.65	-0.1203
301.36	-0.2338		904.15	-0.1234
301.52	-0.2338		904.66	-0.1271
301.7	-0.2334		905.15	-0.1305
301.86	-0.2328		905.66	-0.1339
302.03	-0.2328		906.15	-0.1367
302.19	-0.2325		906.66	-0.1376
302.36	-0.2322		907.15	-0.1373
302.53	-0.2316		907.66	-0.137
302.7	-0.2313		908.16	-0.1364
302.78	-0.2313		908.65	-0.1352
302.78	-0.0245		909.16	-0.0174
302.94	-0.0202		909.66	-0.0096
303.11	-0.0177		910.15	0.1178
303.28	-0.0167		910.65	0.1184
303.44	-0.0158		911.15	0.119
303.61	-0.0152		911.66	0.119
303.78	-0.0146		912.15	0.119
303.78	0.2167		912.65	0.1187
303.95	0.1724		913.15	0.1181
304.11	0.1575		913.66	0.1178
304.28	0.15		914.15	0.1175
304.45	0.1454		914.65	0.1169
304.62	0.1423		915.15	0.1166
304.78	0.1401		915.65	0.1166
304.94	0.1386		916.15	0.1156
305.11	0.137		916.65	0.1156
305.28	0.1361		917.15	0.115
305.44	0.1355		917.65	0.115
305.62	0.1349		918.16	0.1144
305.78	0.1342		918.65	0.1141
305.94	0.1336		919.15	0.1141
306.11	0.1333		919.65	0.1138
306.28	0.133		920.16	0.1138
306.45	0.1327		920.66	0.1135
306.62	0.1327		921.15	0.1128
306.78	0.1324		921.65	0.1128
306.95	0.1321		922.15	0.1128
307.11	0.1321		922.65	0.1128
307.28	0.1321		923.16	0.1122
307.45	0.1318		923.66	0.1119
307.62	0.1318		924.16	0.1122
307.78	0.1314		924.66	0.1119
307.95	0.1314		925.15	0.1113
308.11	0.1314		925.65	0.1119
308.28	0.1314		926.15	0.1116
308.45	0.1314		926.65	0.1116
308.62	0.1311		927.16	0.1113
308.78	0.1311		927.65	0.111
308.95	0.1311		928.15	0.111
309.12	0.1311		928.65	0.1107
309.28	0.1311		928.97	0.1107
309.45	0.1311		929.47	0.1107
309.63	0.1308		929.97	0.1107
309.78	0.1311		930.3	0.1101
309.95	0.1311		930.8	0.1101
310.11	0.1308		931.3	0.1097
310.28	0.1311		931.8	0.1101
310.45	0.1311		932.31	0.1097
310.61	0.1311		932.8	0.1101
310.78	0.1311		933.31	0.1097
310.94	0.1311		933.81	0.1097
311.11	0.1311		934.3	0.1094
311.28	0.1311		934.81	0.1094
311.45	0.1311		935.3	0.1097
311.61	0.1311		935.81	0.1094
311.78	0.1311		936.31	0.1097
311.94	0.1311		936.81	0.1097
312.11	0.1311		937.31	0.1097
312.28	0.1311		937.81	0.1094
312.45	0.1311		938.3	0.1091
312.62	0.1311		938.8	0.1094
312.78	0.1314		939.31	0.1091
312.95	0.1314		939.8	0.1091
313.11	0.1314		940.31	0.1091
313.28	0.1314		940.81	0.1094
313.45	0.1314		941.3	0.1091
313.62	0.1314		941.81	0.1091
313.78	0.1314		942.31	0.1091
313.95	0.1318		942.81	0.1094
314.12	0.1318		943.3	0.1091
314.28	0.1318		943.81	0.1094
314.45	0.1318		944.31	0.1091
314.62	0.1318		944.81	0.1094
314.78	0.1321		945.3	0.1091
314.95	0.1321		945.8	0.1094
315.12	0.1321		946.31	0.1094
315.28	0.1321		946.8	0.1097
315.45	0.1321		947.3	0.1094
315.61	0.1324		947.81	0.1097
315.78	0.1327		948.31	0.1097
315.95	0.1327		948.81	0.1101
316.11	0.1327		949.31	0.1104
316.28	0.133		949.81	0.1104
316.44	0.133		950.3	0.1104
316.62	0.133		950.81	0.1104
316.79	0.133		951.3	0.1107
316.95	0.1333		951.81	0.1104
317.12	0.1333		952.31	0.1107
317.29	0.1333		952.8	0.111
317.45	0.1336		953.31	0.111
317.62	0.1336		953.81	0.111
317.79	0.1339		954.31	0.111
317.95	0.1339		954.81	0.1116
318.12	0.1342		955.31	0.1116
318.28	0.1342		955.81	0.1122
318.45	0.1342		956.3	0.1125
318.62	0.1345		956.81	0.1125
318.78	0.1345		957.3	0.1132
318.95	0.1345		957.8	0.1135
319.11	0.1349		958.31	0.1138
319.28	0.1349		958.81	0.1144
319.45	0.1349		959.3	0.115
319.61	0.1352		959.81	0.1156
319.78	0.1355		960.3	0.1163
319.95	0.1355		960.8	0.1172
320.12	0.1358		961.31	0.1184
320.28	0.1358		961.8	0.1197
320.44	0.1358		962.3	0.1212
320.61	0.1358		962.81	0.1228
320.78	0.1361		963.31	0.1252
320.94	0.1361		963.8	0.1277
321.12	0.1364		964.3	0.1305
321.28	0.1364		964.8	0.1339
321.45	0.1364		965.31	0.138
321.62	0.1367		965.81	0.1429
321.78	0.137		966.31	0.1488
321.95	0.137		966.81	0.1556
322.12	0.137		967.3	0.1656
322.28	0.1373		967.8	0.1767
322.45	0.1373		968.31	0.1851
322.61	0.1376		968.81	0.186
322.78	0.1376		969.31	0.1857
322.95	0.1376		969.81	0.0217
323.12	0.138		970.31	0.0133
323.29	0.138		970.8	-0.1516
323.44	0.1383		971.3	-0.1324
323.62	0.1383		971.81	-0.129
323.78	0.1386		972.31	-0.1265
323.94	0.1386		972.8	-0.1243
324.11	0.1386		973.31	-0.1228
324.28	0.1389		973.81	-0.1209
324.45	0.1389		974.31	-0.119
324.61	0.1392		974.8	-0.1181
324.78	0.1392		975.3	-0.1169
324.95	0.1392		975.81	-0.1156
325.11	0.1395		976.31	-0.1147
325.28	0.1395		976.8	-0.1141
325.44	0.1398		977.31	-0.1135
325.62	0.1401		977.8	-0.1125
325.78	0.1401		978.31	-0.1119
325.95	0.1401		978.81	-0.1107
326.12	0.1407		979.31	-0.1107
326.28	0.1407		979.81	-0.1101
326.45	0.1407		980.31	-0.1094
326.61	0.1411		980.81	-0.1091
326.78	0.1414		981.3	-0.1088
326.95	0.1414		981.81	-0.1082
327.11	0.1414		982.31	-0.1082
327.28	0.1417		982.81	-0.1076
327.44	0.142		983.3	-0.107
327.61	0.142		983.81	-0.107
327.78	0.142		984.3	-0.107
327.95	0.1423		984.81	-0.1066
328.11	0.1426		985.31	-0.1063
328.28	0.1426		985.81	-0.106
328.45	0.1429		986.3	-0.1057
328.61	0.1432		986.8	-0.1054
328.78	0.1432		987.31	-0.1054
328.94	0.1435		987.81	-0.1054
329.11	0.1438		988.31	-0.1048
329.28	0.1442		988.82	-0.1048
329.45	0.1445		989.3	-0.1042
329.61	0.1448		989.61	-0.1042
329.78	0.1451		990.12	-0.1039
329.95	0.1454		990.62	-0.1035
330.11	0.1454		990.96	-0.1035
330.28	0.1457		991.46	-0.1035
330.45	0.1463		991.96	-0.1035
330.62	0.1463		992.46	-0.1029
[truncated: 27,169 more rows]

## Sheet: Figure 2i
Cu-K||Cu-K			MSCNF-K||MSCNF-K
X	Y		X	Y
0	0.0016		0	0.0016
0	-0.5419		0	-0.5419
0.17	-0.4322		0.17	-0.4322
0.34	-0.3664		0.34	-0.3664
0.51	-0.3423		0.51	-0.3423
0.67	-0.3302		0.67	-0.3302
0.84	-0.323		0.84	-0.323
1.01	-0.3168		1.01	-0.3168
1.17	-0.3128		1.17	-0.3128
1.34	-0.3091		1.34	-0.3091
1.51	-0.3063		1.51	-0.3063
1.67	-0.3041		1.67	-0.3041
1.84	-0.302		1.84	-0.302
2	-0.2998		2	-0.2998
2.17	-0.2982		2.17	-0.2982
2.34	-0.297		2.34	-0.297
2.5	-0.2958		2.5	-0.2958
2.67	-0.2948		2.67	-0.2948
2.84	-0.2936		2.84	-0.2936
3	-0.2927		3	-0.2927
3.18	-0.292		3.18	-0.292
3.34	-0.2911		3.34	-0.2911
3.51	-0.2899		3.51	-0.2899
3.68	-0.2889		3.68	-0.2889
3.84	-0.2883		3.84	-0.2883
4	-0.2877		4	-0.2877
4.17	-0.2871		4.17	-0.2871
4.34	-0.2865		4.34	-0.2865
4.51	-0.2861		4.51	-0.2861
4.67	-0.2855		4.67	-0.2855
4.84	-0.2849		4.84	-0.2849
5.01	-0.2843		5.01	-0.2843
5.18	-0.284		5.18	-0.284
5.35	-0.2834		5.35	-0.2834
5.51	-0.283		5.51	-0.283
5.68	-0.2827		5.68	-0.2827
5.85	-0.2824		5.85	-0.2824
6	-0.2821		6	-0.2821
6.18	-0.2815		6.18	-0.2815
6.35	-0.2812		6.35	-0.2812
6.51	-0.2809		6.51	-0.2809
6.67	-0.2809		6.67	-0.2809
6.84	-0.2803		6.84	-0.2803
7.01	-0.2803		7.01	-0.2803
7.18	-0.2793		7.18	-0.2793
7.34	-0.279		7.34	-0.279
7.5	-0.279		7.5	-0.279
7.67	-0.2787		7.67	-0.2787
7.84	-0.2784		7.84	-0.2784
8.01	-0.2781		8.01	-0.2781
8.18	-0.2778		8.18	-0.2778
8.34	-0.2765		8.34	-0.2765
8.51	-0.2762		8.51	-0.2762
8.67	-0.2759		8.67	-0.2759
8.85	-0.2759		8.85	-0.2759
9	-0.2756		9	-0.2756
9.18	-0.2753		9.18	-0.2753
9.34	-0.275		9.34	-0.275
9.51	-0.275		9.51	-0.275
9.68	-0.2747		9.68	-0.2747
9.84	-0.2747		9.84	-0.2747
10.01	-0.2744		10.01	-0.2744
10.18	-0.2744		10.18	-0.2744
10.34	-0.2741		10.34	-0.2741
10.51	-0.2741		10.51	-0.2741
10.68	-0.2737		10.68	-0.2737
10.84	-0.2734		10.84	-0.2734
11.01	-0.2734		11.01	-0.2734
11.18	-0.2731		11.18	-0.2731
11.36	-0.2728		11.36	-0.2728
11.51	-0.2731		11.51	-0.2731
11.68	-0.2728		11.68	-0.2728
11.84	-0.2725		11.84	-0.2725
12.01	-0.2722		12.01	-0.2722
12.17	-0.2722		12.17	-0.2722
12.34	-0.2719		12.34	-0.2719
12.51	-0.2719		12.51	-0.2719
12.68	-0.2716		12.68	-0.2716
12.84	-0.2716		12.84	-0.2716
13.01	-0.2713		13.01	-0.2713
13.18	-0.271		13.18	-0.271
13.35	-0.271		13.35	-0.271
13.51	-0.271		13.51	-0.271
13.68	-0.2703		13.68	-0.2703
13.84	-0.2703		13.84	-0.2703
14.01	-0.27		14.01	-0.27
14.18	-0.2697		14.18	-0.2697
14.34	-0.2697		14.34	-0.2697
14.51	-0.2694		14.51	-0.2694
14.67	-0.2691		14.67	-0.2691
14.84	-0.2691		14.84	-0.2691
15.01	-0.2688		15.01	-0.2688
15.17	-0.2685		15.17	-0.2685
15.34	-0.2685		15.34	-0.2685
15.5	-0.2682		15.5	-0.2682
15.68	-0.2682		15.68	-0.2682
15.84	-0.2679		15.84	-0.2679
16.01	-0.2675		16.01	-0.2675
16.18	-0.2675		16.18	-0.2675
16.34	-0.2675		16.34	-0.2675
16.5	-0.2672		16.5	-0.2672
16.67	-0.2669		16.67	-0.2669
16.84	-0.2666		16.84	-0.2666
17.01	-0.2666		17.01	-0.2666
17.18	-0.2663		17.18	-0.2663
17.34	-0.266		17.34	-0.266
17.51	-0.2657		17.51	-0.2657
17.67	-0.2657		17.67	-0.2657
17.84	-0.2654		17.84	-0.2654
18.01	-0.2651		18.01	-0.2651
18.18	-0.2651		18.18	-0.2651
18.35	-0.2648		18.35	-0.2648
18.51	-0.2644		18.51	-0.2644
18.68	-0.2641		18.68	-0.2641
18.84	-0.2641		18.84	-0.2641
19.01	-0.2638		19.01	-0.2638
19.17	-0.2635		19.17	-0.2635
19.35	-0.2632		19.35	-0.2632
19.51	-0.2632		19.51	-0.2632
19.68	-0.2629		19.68	-0.2629
19.84	-0.2629		19.84	-0.2629
20.01	-0.2626		20.01	-0.2626
20.18	-0.2623		20.18	-0.2623
20.34	-0.2623		20.34	-0.2623
20.51	-0.262		20.51	-0.262
20.68	-0.2617		20.68	-0.2617
20.85	-0.2613		20.85	-0.2613
21.01	-0.261		21.01	-0.261
21.18	-0.2607		21.18	-0.2607
21.35	-0.2604		21.35	-0.2604
21.51	-0.2604		21.51	-0.2604
21.67	-0.2601		21.67	-0.2601
21.84	-0.2601		21.84	-0.2601
22.01	-0.2598		22.01	-0.2598
22.17	-0.2595		22.17	-0.2595
22.35	-0.2592		22.35	-0.2592
22.51	-0.2586		22.51	-0.2586
22.67	-0.2586		22.67	-0.2586
22.84	-0.2582		22.84	-0.2582
23.01	-0.2579		23.01	-0.2579
23.17	-0.2576		23.17	-0.2576
23.34	-0.2573		23.34	-0.2573
23.5	-0.2573		23.5	-0.2573
23.68	-0.257		23.68	-0.257
23.84	-0.2567		23.84	-0.2567
24.01	-0.2567		24.01	-0.2567
24.18	-0.2564		24.18	-0.2564
24.34	-0.2564		24.34	-0.2564
24.51	-0.2561		24.51	-0.2561
24.67	-0.2561		24.67	-0.2561
24.84	-0.2558		24.84	-0.2558
25.01	-0.2555		25.01	-0.2555
25.17	-0.2551		25.17	-0.2551
25.34	-0.2551		25.34	-0.2551
25.5	-0.2548		25.5	-0.2548
25.68	-0.2545		25.68	-0.2545
25.84	-0.2542		25.84	-0.2542
26.01	-0.2539		26.01	-0.2539
26.18	-0.2536		26.18	-0.2536
26.34	-0.2533		26.34	-0.2533
26.51	-0.253		26.51	-0.253
26.68	-0.2527		26.68	-0.2527
26.84	-0.2524		26.84	-0.2524
27	-0.252		27	-0.252
27.18	-0.2517		27.18	-0.2517
27.35	-0.2514		27.35	-0.2514
27.51	-0.2511		27.51	-0.2511
27.68	-0.2508		27.68	-0.2508
27.85	-0.2505		27.85	-0.2505
28.01	-0.2505		28.01	-0.2505
28.18	-0.2502		28.18	-0.2502
28.34	-0.2496		28.34	-0.2496
28.51	-0.2493		28.51	-0.2493
28.67	-0.2489		28.67	-0.2489
28.84	-0.2489		28.84	-0.2489
29	-0.2483		29	-0.2483
29.18	-0.2483		29.18	-0.2483
29.34	-0.248		29.34	-0.248
29.52	-0.2477		29.52	-0.2477
29.68	-0.2474		29.68	-0.2474
29.84	-0.2471		29.84	-0.2471
30.01	-0.2468		30.01	-0.2468
30.18	-0.2468		30.18	-0.2468
30.34	-0.2465		30.34	-0.2465
30.51	-0.2462		30.51	-0.2462
30.67	-0.2458		30.67	-0.2458
30.84	-0.2455		30.84	-0.2455
31.01	-0.2452		31.01	-0.2452
31.18	-0.2449		31.18	-0.2449
31.35	-0.2449		31.35	-0.2449
31.51	-0.2443		31.51	-0.2443
31.67	-0.244		31.67	-0.244
31.85	-0.2437		31.85	-0.2437
32	-0.2434		32	-0.2434
32.18	-0.2431		32.18	-0.2431
32.35	-0.2427		32.35	-0.2427
32.51	-0.2424		32.51	-0.2424
32.69	-0.2421		32.69	-0.2421
32.84	-0.2418		32.84	-0.2418
33	-0.2415		33	-0.2415
33.18	-0.2412		33.18	-0.2412
33.34	-0.2409		33.34	-0.2409
33.51	-0.2406		33.51	-0.2406
33.68	-0.2403		33.68	-0.2403
33.84	-0.24		33.84	-0.24
34.01	-0.2396		34.01	-0.2396
34.18	-0.2393		34.18	-0.2393
34.34	-0.2387		34.34	-0.2387
34.51	-0.2387		34.51	-0.2387
34.68	-0.2381		34.68	-0.2381
34.84	-0.2384		34.84	-0.2384
35	-0.2375		35	-0.2375
35.17	-0.2372		35.17	-0.2372
35.35	-0.2369		35.35	-0.2369
35.5	-0.2365		35.5	-0.2365
35.68	-0.2362		35.68	-0.2362
35.84	-0.2359		35.84	-0.2359
36	-0.2356		36	-0.2356
36.17	-0.2353		36.17	-0.2353
36.34	-0.235		36.34	-0.235
36.51	-0.2347		36.51	-0.2347
36.68	-0.2341		36.68	-0.2341
36.84	-0.2338		36.84	-0.2338
37.01	-0.2331		37.01	-0.2331
37.18	-0.2328		37.18	-0.2328
37.35	-0.2325		37.35	-0.2325
37.51	-0.2319		37.51	-0.2319
37.67	-0.2316		37.67	-0.2316
37.84	-0.2313		37.84	-0.2313
38.01	-0.231		38.01	-0.231
38.17	-0.2307		38.17	-0.2307
38.34	-0.2303		38.34	-0.2303
38.51	-0.2297		38.51	-0.2297
38.68	-0.2294		38.68	-0.2294
38.84	-0.2291		38.84	-0.2291
39.02	-0.2288		39.02	-0.2288
39.18	-0.2285		39.18	-0.2285
39.34	-0.2279		39.34	-0.2279
39.51	-0.2276		39.51	-0.2276
39.68	-0.2272		39.68	-0.2272
39.84	-0.2269		39.84	-0.2269
40.01	-0.2266		40.01	-0.2266
40.17	-0.2263		40.17	-0.2263
40.34	-0.226		40.34	-0.226
40.51	-0.2257		40.51	-0.2257
40.68	-0.2254		40.68	-0.2254
40.84	-0.2251		40.84	-0.2251
41.01	-0.2248		41.01	-0.2248
41.17	-0.2241		41.17	-0.2241
41.34	-0.2238		41.34	-0.2238
41.5	-0.2235		41.5	-0.2235
41.67	-0.2232		41.67	-0.2232
41.84	-0.2229		41.84	-0.2229
42.01	-0.2223		42.01	-0.2223
42.17	-0.222		42.17	-0.222
42.34	-0.2217		42.34	-0.2217
42.51	-0.2214		42.51	-0.2214
42.67	-0.221		42.67	-0.221
42.84	-0.2207		42.84	-0.2207
43.01	-0.2204		43.01	-0.2204
43.18	-0.2201		43.18	-0.2201
43.35	-0.2198		43.35	-0.2198
43.51	-0.2195		43.51	-0.2195
43.67	-0.2192		43.67	-0.2192
43.84	-0.2189		43.84	-0.2189
44.01	-0.2186		44.01	-0.2186
44.18	-0.2183		44.18	-0.2183
44.34	-0.2179		44.34	-0.2179
44.51	-0.2176		44.51	-0.2176
44.68	-0.2173		44.68	-0.2173
44.84	-0.217		44.84	-0.217
45.01	-0.2164		45.01	-0.2164
45.18	-0.2158		45.18	-0.2158
45.34	-0.2155		45.34	-0.2155
45.51	-0.2155		45.51	-0.2155
45.68	-0.2152		45.68	-0.2152
45.84	-0.2148		45.84	-0.2148
46	-0.2145		46	-0.2145
46.18	-0.2142		46.18	-0.2142
46.35	-0.2142		46.35	-0.2142
46.51	-0.2139		46.51	-0.2139
46.68	-0.2136		46.68	-0.2136
46.84	-0.213		46.84	-0.213
47.01	-0.213		47.01	-0.213
47.18	-0.2127		47.18	-0.2127
47.34	-0.2124		47.34	-0.2124
47.51	-0.2121		47.51	-0.2121
47.67	-0.2117		47.67	-0.2117
47.84	-0.2114		47.84	-0.2114
48.01	-0.2111		48.01	-0.2111
48.17	-0.2111		48.17	-0.2111
48.34	-0.2108		48.34	-0.2108
48.51	-0.2105		48.51	-0.2105
48.68	-0.2102		48.68	-0.2102
48.84	-0.2099		48.84	-0.2099
49.01	-0.2096		49.01	-0.2096
49.17	-0.2093		49.17	-0.2093
49.34	-0.209		49.34	-0.209
49.51	-0.2086		49.51	-0.2086
49.67	-0.2083		49.67	-0.2083
49.84	-0.2083		49.84	-0.2083
50.01	-0.208		50.01	-0.208
50.17	-0.2077		50.17	-0.2077
50.34	-0.2074		50.34	-0.2074
50.51	-0.2074		50.51	-0.2074
50.68	-0.2071		50.68	-0.2071
50.84	-0.2068		50.84	-0.2068
51.01	-0.2068		51.01	-0.2068
51.18	-0.2065		51.18	-0.2065
51.34	-0.2062		51.34	-0.2062
51.51	-0.2059		51.51	-0.2059
51.67	-0.2059		51.67	-0.2059
51.84	-0.2055		51.84	-0.2055
52	-0.2055		52	-0.2055
52.17	-0.2052		52.17	-0.2052
52.34	-0.2049		52.34	-0.2049
52.51	-0.2046		52.51	-0.2046
52.68	-0.2046		52.68	-0.2046
52.84	-0.2043		52.84	-0.2043
53.01	-0.204		53.01	-0.204
53.18	-0.204		53.18	-0.204
53.34	-0.2037		53.34	-0.2037
53.5	-0.2034		53.5	-0.2034
53.67	-0.2034		53.67	-0.2034
53.84	-0.2034		53.84	-0.2034
54.01	-0.2031		54.01	-0.2031
54.17	-0.2028		54.17	-0.2028
54.34	-0.2028		54.34	-0.2028
54.51	-0.2024		54.51	-0.2024
54.67	-0.2021		54.67	-0.2021
54.84	-0.2018		54.84	-0.2018
55	-0.2018		55	-0.2018
55.17	-0.2015		55.17	-0.2015
55.34	-0.2015		55.34	-0.2015
55.51	-0.2012		55.51	-0.2012
55.67	-0.2009		55.67	-0.2009
55.84	-0.2009		55.84	-0.2009
56.01	-0.2006		56.01	-0.2006
56.18	-0.2006		56.18	-0.2006
56.34	-0.2003		56.34	-0.2003
56.51	-0.2003		56.51	-0.2003
56.67	-0.2		56.67	-0.2
56.85	-0.2		56.85	-0.2
57.01	-0.1997		57.01	-0.1997
57.17	-0.1997		57.17	-0.1997
57.35	-0.1993		57.35	-0.1993
57.51	-0.1993		57.51	-0.1993
57.68	-0.199		57.68	-0.199
57.84	-0.199		57.84	-0.199
58.01	-0.1987		58.01	-0.1987
58.18	-0.1987		58.18	-0.1987
58.34	-0.1984		58.34	-0.1984
58.51	-0.1984		58.51	-0.1984
58.68	-0.1981		58.68	-0.1981
58.84	-0.1978		58.84	-0.1978
59.01	-0.1978		59.01	-0.1978
59.17	-0.1981		59.17	-0.1981
59.35	-0.1978		59.35	-0.1978
59.51	-0.1978		59.51	-0.1978
59.68	-0.1978		59.68	-0.1978
59.75	-0.1975		59.75	-0.1975
59.75	-0.0195		59.75	-0.0195
59.92	-0.0164		59.92	-0.0164
60.09	-0.0146		60.09	-0.0146
60.26	-0.014		60.26	-0.014
60.43	-0.0133		60.43	-0.0133
60.59	-0.0127		60.59	-0.0127
60.75	-0.0124		60.75	-0.0124
60.75	0.1811		60.75	0.1811
60.92	0.1339		60.92	0.1339
61.09	0.1268		61.09	0.1268
61.26	0.1234		61.26	0.1234
61.43	0.1218		61.43	0.1218
61.59	0.1209		61.59	0.1209
61.76	0.1206		61.76	0.1206
61.93	0.1203		61.93	0.1203
62.09	0.1203		62.09	0.1203
62.26	0.1203		62.26	0.1203
62.43	0.1203		62.43	0.1203
62.6	0.1203		62.6	0.1203
62.75	0.1203		62.75	0.1203
62.93	0.1203		62.93	0.1203
63.09	0.1206		63.09	0.1206
63.26	0.1206		63.26	0.1206
63.43	0.1209		63.43	0.1209
63.6	0.1209		63.6	0.1209
63.75	0.1212		63.75	0.1212
63.92	0.1212		63.92	0.1212
64.09	0.1215		64.09	0.1215
64.26	0.1215		64.26	0.1215
64.42	0.1218		64.42	0.1218
64.59	0.1221		64.59	0.1221
64.76	0.1221		64.76	0.1221
64.92	0.1225		64.92	0.1225
65.09	0.1228		65.09	0.1228
65.25	0.1228		65.25	0.1228
65.42	0.1231		65.42	0.1231
65.59	0.1234		65.59	0.1234
65.76	0.1234		65.76	0.1234
65.92	0.1237		65.92	0.1237
66.09	0.124		66.09	0.124
66.26	0.124		66.26	0.124
66.42	0.1243		66.42	0.1243
66.59	0.1243		66.59	0.1243
66.76	0.1246		66.76	0.1246
66.93	0.1246		66.93	0.1246
67.1	0.1249		67.1	0.1249
67.26	0.1249		67.26	0.1249
67.43	0.1252		67.43	0.1252
67.6	0.1252		67.6	0.1252
67.76	0.1256		67.76	0.1256
67.93	0.1259		67.93	0.1259
68.09	0.1259		68.09	0.1259
68.26	0.1262		68.26	0.1262
68.43	0.1262		68.43	0.1262
68.6	0.1265		68.6	0.1265
68.76	0.1265		68.76	0.1265
68.93	0.1268		68.93	0.1268
69.09	0.1268		69.09	0.1268
69.26	0.1271		69.26	0.1271
69.42	0.1271		69.42	0.1271
69.59	0.1274		69.59	0.1274
69.75	0.1274		69.75	0.1274
69.93	0.1277		69.93	0.1277
70.09	0.1277		70.09	0.1277
70.25	0.128		70.25	0.128
70.42	0.128		70.42	0.128
70.59	0.1283		70.59	0.1283
70.76	0.1283		70.76	0.1283
70.92	0.1283		70.92	0.1283
71.09	0.1287		71.09	0.1287
71.26	0.1287		71.26	0.1287
71.43	0.129		71.43	0.129
71.61	0.129		71.61	0.129
71.76	0.1293		71.76	0.1293
71.93	0.1293		71.93	0.1293
72.09	0.1293		72.09	0.1293
72.26	0.1296		72.26	0.1296
72.43	0.1296		72.43	0.1296
72.59	0.1299		72.59	0.1299
72.75	0.1302		72.75	0.1302
72.93	0.1302		72.93	0.1302
73.09	0.1302		73.09	0.1302
73.26	0.1305		73.26	0.1305
73.43	0.1308		73.43	0.1308
73.6	0.1308		73.6	0.1308
73.75	0.1308		73.75	0.1308
73.92	0.1311		73.92	0.1311
74.09	0.1311		74.09	0.1311
74.26	0.1314		74.26	0.1314
74.42	0.1314		74.42	0.1314
74.59	0.1318		74.59	0.1318
74.76	0.1318		74.76	0.1318
74.92	0.1321		74.92	0.1321
75.1	0.1324		75.1	0.1324
75.25	0.1324		75.25	0.1324
75.42	0.1327		75.42	0.1327
75.59	0.1327		75.59	0.1327
75.75	0.133		75.75	0.133
75.93	0.1333		75.93	0.1333
76.09	0.1336		76.09	0.1336
76.26	0.1339		76.26	0.1339
76.42	0.1339		76.42	0.1339
76.6	0.1342		76.6	0.1342
76.75	0.1345		76.75	0.1345
76.93	0.1345		76.93	0.1345
77.09	0.1349		77.09	0.1349
77.26	0.1352		77.26	0.1352
77.43	0.1355		77.43	0.1355
77.59	0.1355		77.59	0.1355
77.76	0.1358		77.76	0.1358
77.92	0.1361		77.92	0.1361
78.09	0.1367		78.09	0.1367
78.25	0.1367		78.25	0.1367
78.42	0.137		78.42	0.137
78.59	0.1373		78.59	0.1373
78.76	0.1376		78.76	0.1376
78.93	0.1376		78.93	0.1376
79.09	0.138		79.09	0.138
79.26	0.1383		79.26	0.1383
79.43	0.1386		79.43	0.1386
79.6	0.1389		79.6	0.1389
79.75	0.1389		79.75	0.1389
79.93	0.1392		79.93	0.1392
80.09	0.1395		80.09	0.1395
80.26	0.1401		80.26	0.1401
80.43	0.1401		80.43	0.1401
80.59	0.1407		80.59	0.1407
80.76	0.1411		80.76	0.1411
80.93	0.1417		80.93	0.1417
81.1	0.1423		81.1	0.1423
81.26	0.1426		81.26	0.1426
81.43	0.1429		81.43	0.1429
81.6	0.1432		81.6	0.1432
81.76	0.1435		81.76	0.1435
81.93	0.1438		81.93	0.1438
82.09	0.1442		82.09	0.1442
82.26	0.1442		82.26	0.1442
82.42	0.1448		82.42	0.1448
82.59	0.1451		82.59	0.1451
82.76	0.1454		82.76	0.1454
82.93	0.1457		82.93	0.1457
83.1	0.146		83.1	0.146
83.26	0.1463		83.26	0.1463
83.42	0.1466		83.42	0.1466
83.59	0.1469		83.59	0.1469
83.76	0.1473		83.76	0.1473
83.93	0.1476		83.93	0.1476
84.1	0.1476		84.1	0.1476
84.26	0.1482		84.26	0.1482
84.43	0.1482		84.43	0.1482
84.59	0.1488		84.59	0.1488
84.76	0.1488		84.76	0.1488
84.92	0.1491		84.92	0.1491
85.09	0.1494		85.09	0.1494
85.26	0.1497		85.26	0.1497
85.42	0.15		85.42	0.15
85.59	0.1504		85.59	0.1504
85.76	0.1507		85.76	0.1507
85.93	0.151		85.93	0.151
86.09	0.151		86.09	0.151
86.26	0.1513		86.26	0.1513
86.43	0.1516		86.43	0.1516
86.59	0.1519		86.59	0.1519
86.76	0.1522		86.76	0.1522
86.93	0.1525		86.93	0.1525
87.09	0.1528		87.09	0.1528
87.26	0.1531		87.26	0.1531
87.43	0.1535		87.43	0.1535
87.59	0.1535		87.59	0.1535
87.76	0.1538		87.76	0.1538
87.92	0.1547		87.92	0.1547
88.09	0.155		88.09	0.155
88.26	0.1553		88.26	0.1553
88.43	0.1556		88.43	0.1556
88.6	0.1559		88.6	0.1559
88.75	0.1559		88.75	0.1559
88.92	0.1563		88.92	0.1563
89.09	0.1566		89.09	0.1566
89.26	0.1572		89.26	0.1572
89.42	0.1575		89.42	0.1575
89.59	0.1575		89.59	0.1575
89.76	0.1578		89.76	0.1578
89.92	0.1581		89.92	0.1581
90.09	0.1584		90.09	0.1584
90.26	0.1587		90.26	0.1587
90.42	0.1594		90.42	0.1594
90.59	0.1597		90.59	0.1597
90.75	0.16		90.75	0.16
90.92	0.1603		90.92	0.1603
91.09	0.1609		91.09	0.1609
91.26	0.1612		91.26	0.1612
91.42	0.1618		91.42	0.1618
91.59	0.1621		91.59	0.1621
91.76	0.1628		91.76	0.1628
91.92	0.1631		91.92	0.1631
92.09	0.1637		92.09	0.1637
92.26	0.164		92.26	0.164
92.42	0.1643		92.42	0.1643
92.59	0.1646		92.59	0.1646
92.76	0.1652		92.76	0.1652
92.92	0.1656		92.92	0.1656
93.09	0.1662		93.09	0.1662
93.25	0.1665		93.25	0.1665
93.42	0.1671		93.42	0.1671
93.59	0.1674		93.59	0.1674
93.76	0.168		93.76	0.168
93.93	0.1683		93.93	0.1683
94.09	0.169		94.09	0.169
94.26	0.1693		94.26	0.1693
94.42	0.1696		94.42	0.1696
94.59	0.1702		94.59	0.1702
94.76	0.1705		94.76	0.1705
94.93	0.1708		94.93	0.1708
95.09	0.1714		95.09	0.1714
95.26	0.1721		95.26	0.1721
95.42	0.1727		95.42	0.1727
95.59	0.1733		95.59	0.1733
95.76	0.1739		95.76	0.1739
95.93	0.1749		95.93	0.1749
96.09	0.1758		96.09	0.1758
96.26	0.1761		96.26	0.1761
96.42	0.1773		96.42	0.1773
96.59	0.1783		96.59	0.1783
96.76	0.1792		96.76	0.1792
96.93	0.1801		96.93	0.1801
97.1	0.1807		97.1	0.1807
97.26	0.1817		97.26	0.1817
97.42	0.1829		97.42	0.1829
97.59	0.1838		97.59	0.1838
97.76	0.1851		97.76	0.1851
97.93	0.186		97.93	0.186
98.09	0.1869		98.09	0.1869
98.26	0.1879		98.26	0.1879
98.43	0.1888		98.43	0.1888
98.59	0.1897		98.59	0.1897
98.76	0.191		98.76	0.191
98.93	0.1922		98.93	0.1922
99.09	0.1931		99.09	0.1931
99.26	0.1944		99.26	0.1944
99.43	0.1953		99.43	0.1953
99.59	0.1969		99.59	0.1969
99.76	0.1981		99.76	0.1981
99.93	0.1993		99.93	0.1993
100.1	0.2009		100.1	0.2009
100.26	0.2024		100.26	0.2024
100.43	0.204		100.43	0.204
100.59	0.2049		100.59	0.2049
100.76	0.2059		100.76	0.2059
100.93	0.2074		100.93	0.2074
101.1	0.2083		101.1	0.2083
101.25	0.2096		101.25	0.2096
101.43	0.2108		101.43	0.2108
101.61	0.2121		101.61	0.2121
101.76	0.2133		101.76	0.2133
101.93	0.2148		101.93	0.2148
102.09	0.2164		102.09	0.2164
102.26	0.2173		102.26	0.2173
102.43	0.2183		102.43	0.2183
102.59	0.2192		102.59	0.2192
102.76	0.2198		102.76	0.2198
102.92	0.2204		102.92	0.2204
103.09	0.2214		103.09	0.2214
103.25	0.222		103.25	0.222
103.43	0.2226		103.43	0.2226
103.59	0.2235		103.59	0.2235
103.76	0.2238		103.76	0.2238
103.93	0.2245		103.93	0.2245
104.09	0.2251		104.09	0.2251
104.26	0.2254		104.26	0.2254
104.43	0.226		104.43	0.226
104.59	0.226		104.59	0.226
104.76	0.2263		104.76	0.2263
104.93	0.2266		104.93	0.2266
105.1	0.2269		105.1	0.2269
105.25	0.2269		105.25	0.2269
105.42	0.2269		105.42	0.2269
105.59	0.2272		105.59	0.2272
105.76	0.2269		105.76	0.2269
105.93	0.2269		105.93	0.2269
106.09	0.2269		106.09	0.2269
106.26	0.2269		106.26	0.2269
106.43	0.2269		106.43	0.2269
106.59	0.2269		106.59	0.2269
106.76	0.2269		106.76	0.2269
106.92	0.2269		106.92	0.2269
107.09	0.2266		107.09	0.2266
107.25	0.2263		107.25	0.2263
107.43	0.2263		107.43	0.2263
107.59	0.2263		107.59	0.2263
107.76	0.2263		107.76	0.2263
107.92	0.226		107.92	0.226
108.09	0.226		108.09	0.226
108.26	0.2257		108.26	0.2257
108.42	0.226		108.42	0.226
108.59	0.2257		108.59	0.2257
108.76	0.2257		108.76	0.2257
108.92	0.2257		108.92	0.2257
109.09	0.2254		109.09	0.2254
109.26	0.2254		109.26	0.2254
109.43	0.2251		109.43	0.2251
109.59	0.2245		109.59	0.2245
109.75	0.2245		109.75	0.2245
109.92	0.2245		109.92	0.2245
110.09	0.2241		110.09	0.2241
110.25	0.2241		110.25	0.2241
110.42	0.2238		110.42	0.2238
110.59	0.2235		110.59	0.2235
110.75	0.2235		110.75	0.2235
110.92	0.2235		110.92	0.2235
111.09	0.2235		111.09	0.2235
111.25	0.2232		111.25	0.2232
111.42	0.2232		111.42	0.2232
111.59	0.2232		111.59	0.2232
111.76	0.2229		111.76	0.2229
111.92	0.2229		111.92	0.2229
112.09	0.2223		112.09	0.2223
112.26	0.2223		112.26	0.2223
112.43	0.222		112.43	0.222
112.6	0.222		112.6	0.222
112.76	0.222		112.76	0.222
112.93	0.222		112.93	0.222
113.09	0.222		113.09	0.222
113.26	0.2217		113.26	0.2217
113.43	0.2217		113.43	0.2217
113.59	0.2214		113.59	0.2214
113.76	0.2214		113.76	0.2214
113.92	0.221		113.92	0.221
114.09	0.221		114.09	0.221
114.26	0.2207		114.26	0.2207
114.43	0.2204		114.43	0.2204
114.59	0.2204		114.59	0.2204
114.76	0.2201		114.76	0.2201
114.93	0.2201		114.93	0.2201
115.09	0.2201		115.09	0.2201
115.26	0.2201		115.26	0.2201
115.42	0.2198		115.42	0.2198
115.59	0.2198		115.59	0.2198
115.75	0.2198		115.75	0.2198
115.92	0.2195		115.92	0.2195
116.09	0.2192		116.09	0.2192
116.26	0.2192		116.26	0.2192
116.43	0.2189		116.43	0.2189
116.59	0.2189		116.59	0.2189
116.76	0.2186		116.76	0.2186
116.93	0.2186		116.93	0.2186
117.09	0.2186		117.09	0.2186
117.26	0.2179		117.26	0.2179
117.43	0.2179		117.43	0.2179
117.59	0.2176		117.59	0.2176
117.76	0.2176		117.76	0.2176
117.92	0.2176		117.92	0.2176
118.09	0.2173		118.09	0.2173
118.26	0.2173		118.26	0.2173
118.42	0.217		118.42	0.217
118.59	0.217		118.59	0.217
118.76	0.2167		118.76	0.2167
118.92	0.2164		118.92	0.2164
119.09	0.2164		119.09	0.2164
119.26	0.2161		119.26	0.2161
119.42	0.2158		119.42	0.2158
119.6	0.2158		119.6	0.2158
119.76	0.2155		119.76	0.2155
119.93	0.2155		119.93	0.2155
120.09	0.2152		120.09	0.2152
120.26	0.2152		120.26	0.2152
120.43	0.2148		120.43	0.2148
120.5	0.2148		120.5	0.2148
120.5	0.0322		120.5	0.0322
120.68	0.0282		120.68	0.0282
120.84	0.026		120.84	0.026
121.01	0.0245		121.01	0.0245
121.17	0.0233		121.17	0.0233
121.34	0.0223		121.34	0.0223
121.5	0.0214		121.5	0.0214
121.5	-0.2117		121.5	-0.2117
121.68	-0.1873		121.68	-0.1873
121.84	-0.1724		121.84	-0.1724
122.01	-0.1652		122.01	-0.1652
122.18	-0.1615		122.18	-0.1615
122.34	-0.159		122.34	-0.159
122.51	-0.1572		122.51	-0.1572
122.68	-0.1563		122.68	-0.1563
122.84	-0.1553		122.84	-0.1553
123.01	-0.1544		123.01	-0.1544
123.18	-0.1535		123.18	-0.1535
123.34	-0.1528		123.34	-0.1528
123.5	-0.1522		123.5	-0.1522
123.67	-0.1519		123.67	-0.1519
123.85	-0.1513		123.85	-0.1513
124.01	-0.151		124.01	-0.151
124.18	-0.1507		124.18	-0.1507
124.35	-0.1507		124.35	-0.1507
124.51	-0.1504		124.51	-0.1504
124.68	-0.1504		124.68	-0.1504
124.85	-0.15		124.85	-0.15
125.01	-0.15		125.01	-0.15
125.17	-0.15		125.17	-0.15
125.34	-0.1497		125.34	-0.1497
125.51	-0.1497		125.51	-0.1497
125.67	-0.1494		125.67	-0.1494
125.84	-0.1497		125.84	-0.1497
126.01	-0.1494		126.01	-0.1494
126.17	-0.1494		126.17	-0.1494
126.34	-0.1494		126.34	-0.1494
126.51	-0.1494		126.51	-0.1494
126.67	-0.1494		126.67	-0.1494
126.84	-0.1491		126.84	-0.1491
127.01	-0.1491		127.01	-0.1491
127.18	-0.1491		127.18	-0.1491
127.34	-0.1491		127.34	-0.1491
127.5	-0.1491		127.5	-0.1491
127.67	-0.1491		127.67	-0.1491
127.84	-0.1491		127.84	-0.1491
128.01	-0.1488		128.01	-0.1488
128.17	-0.1488		128.17	-0.1488
128.34	-0.1488		128.34	-0.1488
128.51	-0.1488		128.51	-0.1488
128.68	-0.1488		128.68	-0.1488
128.84	-0.1488		128.84	-0.1488
129.01	-0.1488		129.01	-0.1488
129.18	-0.1488		129.18	-0.1488
129.34	-0.1488		129.34	-0.1488
129.5	-0.1488		129.5	-0.1488
129.67	-0.1488		129.67	-0.1488
129.84	-0.1488		129.84	-0.1488
130.01	-0.1488		130.01	-0.1488
130.17	-0.1488		130.17	-0.1488
130.34	-0.1488		130.34	-0.1488
130.51	-0.1488		130.51	-0.1488
130.67	-0.1491		130.67	-0.1491
130.84	-0.1491		130.84	-0.1491
131.01	-0.1488		131.01	-0.1488
131.18	-0.1491		131.18	-0.1491
131.35	-0.1491		131.35	-0.1491
131.5	-0.1491		131.5	-0.1491
131.68	-0.1491		131.68	-0.1491
131.85	-0.1494		131.85	-0.1494
132.01	-0.1494		132.01	-0.1494
132.17	-0.1494		132.17	-0.1494
132.34	-0.1494		132.34	-0.1494
132.5	-0.1494		132.5	-0.1494
132.67	-0.1494		132.67	-0.1494
132.84	-0.1494		132.84	-0.1494
133.01	-0.1494		133.01	-0.1494
133.17	-0.1494		133.17	-0.1494
133.34	-0.1494		133.34	-0.1494
133.51	-0.1494		133.51	-0.1494
133.67	-0.1494		133.67	-0.1494
133.84	-0.1494		133.84	-0.1494
134.01	-0.1497		134.01	-0.1497
134.17	-0.1494		134.17	-0.1494
134.35	-0.1497		134.35	-0.1497
134.51	-0.1497		134.51	-0.1497
134.68	-0.1497		134.68	-0.1497
134.84	-0.1497		134.84	-0.1497
135.01	-0.1497		135.01	-0.1497
135.18	-0.1497		135.18	-0.1497
135.35	-0.1497		135.35	-0.1497
135.51	-0.1497		135.51	-0.1497
135.68	-0.1497		135.68	-0.1497
135.85	-0.1497		135.85	-0.1497
136	-0.1497		136	-0.1497
136.18	-0.1497		136.18	-0.1497
136.35	-0.15		136.35	-0.15
136.5	-0.15		136.5	-0.15
136.68	-0.15		136.68	-0.15
136.84	-0.1504		136.84	-0.1504
137.01	-0.1504		137.01	-0.1504
137.18	-0.1504		137.18	-0.1504
137.34	-0.1504		137.34	-0.1504
137.51	-0.1504		137.51	-0.1504
137.67	-0.1504		137.67	-0.1504
137.84	-0.1504		137.84	-0.1504
138.01	-0.1504		138.01	-0.1504
138.17	-0.1507		138.17	-0.1507
138.34	-0.1507		138.34	-0.1507
138.51	-0.1507		138.51	-0.1507
138.67	-0.1507		138.67	-0.1507
138.84	-0.1507		138.84	-0.1507
139	-0.1507		139	-0.1507
139.17	-0.1507		139.17	-0.1507
139.34	-0.1507		139.34	-0.1507
139.51	-0.151		139.51	-0.151
139.67	-0.1507		139.67	-0.1507
139.84	-0.1507		139.84	-0.1507
140.01	-0.1507		140.01	-0.1507
140.17	-0.151		140.17	-0.151
140.34	-0.151		140.34	-0.151
140.51	-0.151		140.51	-0.151
140.68	-0.151		140.68	-0.151
140.84	-0.151		140.84	-0.151
141.01	-0.151		141.01	-0.151
141.17	-0.151		141.17	-0.151
141.34	-0.151		141.34	-0.151
141.51	-0.151		141.51	-0.151
141.67	-0.151		141.67	-0.151
141.84	-0.1513		141.84	-0.1513
142.01	-0.1513		142.01	-0.1513
142.17	-0.1513		142.17	-0.1513
142.34	-0.1513		142.34	-0.1513
142.51	-0.1513		142.51	-0.1513
142.67	-0.1513		142.67	-0.1513
142.84	-0.1513		142.84	-0.1513
143.01	-0.1513		143.01	-0.1513
143.18	-0.1513		143.18	-0.1513
143.34	-0.1513		143.34	-0.1513
143.51	-0.1513		143.51	-0.1513
143.67	-0.1513		143.67	-0.1513
143.85	-0.1516		143.85	-0.1516
144.01	-0.1516		144.01	-0.1516
144.17	-0.1516		144.17	-0.1516
144.34	-0.1516		144.34	-0.1516
144.51	-0.1516		144.51	-0.1516
144.68	-0.1516		144.68	-0.1516
144.84	-0.1516		144.84	-0.1516
145.01	-0.1516		145.01	-0.1516
145.17	-0.1516		145.17	-0.1516
145.34	-0.1516		145.34	-0.1516
145.51	-0.1516		145.51	-0.1516
145.67	-0.1516		145.67	-0.1516
145.84	-0.1516		145.84	-0.1516
146.01	-0.1516		146.01	-0.1516
146.18	-0.1516		146.18	-0.1516
146.34	-0.1516		146.34	-0.1516
146.51	-0.1516		146.51	-0.1516
146.68	-0.1516		146.68	-0.1516
146.84	-0.1516		146.84	-0.1516
147	-0.1513		147	-0.1513
147.17	-0.1513		147.17	-0.1513
147.35	-0.1513		147.35	-0.1513
147.51	-0.1516		147.51	-0.1516
147.67	-0.1513		147.67	-0.1513
147.84	-0.1516		147.84	-0.1516
148.01	-0.1513		148.01	-0.1513
148.18	-0.1513		148.18	-0.1513
148.34	-0.1513		148.34	-0.1513
148.5	-0.1513		148.5	-0.1513
148.67	-0.1513		148.67	-0.1513
148.84	-0.1513		148.84	-0.1513
149.01	-0.1513		149.01	-0.1513
149.18	-0.151		149.18	-0.151
149.34	-0.151		149.34	-0.151
149.51	-0.151		149.51	-0.151
149.68	-0.151		149.68	-0.151
149.84	-0.151		149.84	-0.151
150.01	-0.1507		150.01	-0.1507
150.17	-0.1507		150.17	-0.1507
150.34	-0.1507		150.34	-0.1507
150.51	-0.1507		150.51	-0.1507
150.67	-0.1507		150.67	-0.1507
150.85	-0.1507		150.85	-0.1507
151	-0.1507		151	-0.1507
151.18	-0.1507		151.18	-0.1507
151.35	-0.1507		151.35	-0.1507
151.5	-0.1504		151.5	-0.1504
151.67	-0.1504		151.67	-0.1504
151.84	-0.1504		151.84	-0.1504
152.01	-0.1504		152.01	-0.1504
152.17	-0.1504		152.17	-0.1504
152.34	-0.1504		152.34	-0.1504
152.51	-0.1504		152.51	-0.1504
152.68	-0.1504		152.68	-0.1504
152.84	-0.1504		152.84	-0.1504
153.01	-0.1507		153.01	-0.1507
153.17	-0.1504		153.17	-0.1504
153.34	-0.1507		153.34	-0.1507
153.51	-0.1507		153.51	-0.1507
153.68	-0.1507		153.68	-0.1507
153.84	-0.151		153.84	-0.151
154	-0.151		154	-0.151
154.18	-0.1513		154.18	-0.1513
154.34	-0.1513		154.34	-0.1513
154.51	-0.1516		154.51	-0.1516
154.67	-0.1516		154.67	-0.1516
154.84	-0.1519		154.84	-0.1519
155	-0.1519		155	-0.1519
155.18	-0.1522		155.18	-0.1522
155.34	-0.1522		155.34	-0.1522
155.5	-0.1522		155.5	-0.1522
155.68	-0.1525		155.68	-0.1525
155.84	-0.1525		155.84	-0.1525
156.01	-0.1531		156.01	-0.1531
156.17	-0.1535		156.17	-0.1535
156.34	-0.1541		156.34	-0.1541
156.5	-0.1544		156.5	-0.1544
156.67	-0.1547		156.67	-0.1547
156.84	-0.155		156.84	-0.155
157.01	-0.1556		157.01	-0.1556
157.17	-0.1559		157.17	-0.1559
157.34	-0.1563		157.34	-0.1563
157.51	-0.1569		157.51	-0.1569
157.68	-0.1572		157.68	-0.1572
157.84	-0.1578		157.84	-0.1578
158	-0.1581		158	-0.1581
158.17	-0.1587		158.17	-0.1587
158.34	-0.1594		158.34	-0.1594
158.51	-0.1603		158.51	-0.1603
158.68	-0.1609		158.68	-0.1609
158.85	-0.1615		158.85	-0.1615
159	-0.1625		159	-0.1625
159.17	-0.1634		159.17	-0.1634
159.34	-0.1643		159.34	-0.1643
159.5	-0.1652		159.5	-0.1652
159.67	-0.1662		159.67	-0.1662
159.84	-0.1668		159.84	-0.1668
160.01	-0.168		160.01	-0.168
160.18	-0.169		160.18	-0.169
160.34	-0.1702		160.34	-0.1702
160.51	-0.1714		160.51	-0.1714
160.68	-0.173		160.68	-0.173
160.84	-0.1749		160.84	-0.1749
161.01	-0.1767		161.01	-0.1767
161.18	-0.1783		161.18	-0.1783
161.34	-0.1801		161.34	-0.1801
161.51	-0.182		161.51	-0.182
161.67	-0.1842		161.67	-0.1842
161.84	-0.1866		161.84	-0.1866
162.01	-0.1894		162.01	-0.1894
162.17	-0.1925		162.17	-0.1925
162.34	-0.1959		162.34	-0.1959
162.51	-0.1993		162.51	-0.1993
162.67	-0.2028		162.67	-0.2028
162.84	-0.2062		162.84	-0.2062
163.01	-0.2096		163.01	-0.2096
163.18	-0.2133		163.18	-0.2133
163.34	-0.2176		163.34	-0.2176
163.51	-0.2217		163.51	-0.2217
163.67	-0.2257		163.67	-0.2257
163.84	-0.231		163.84	-0.231
164.01	-0.2365		164.01	-0.2365
164.18	-0.2412		164.18	-0.2412
164.34	-0.2458		164.34	-0.2458
164.51	-0.2505		164.51	-0.2505
164.67	-0.2548		164.67	-0.2548
164.84	-0.2592		164.84	-0.2592
165	-0.262		165	-0.262
165.17	-0.2638		165.17	-0.2638
165.34	-0.2644		165.34	-0.2644
165.51	-0.2644		165.51	-0.2644
165.67	-0.2641		165.67	-0.2641
165.84	-0.2635		165.84	-0.2635
166	-0.2632		166	-0.2632
166.18	-0.262		166.18	-0.262
166.34	-0.2617		166.34	-0.2617
166.5	-0.2607		166.5	-0.2607
166.68	-0.2598		166.68	-0.2598
166.84	-0.2586		166.84	-0.2586
167.01	-0.2576		167.01	-0.2576
167.18	-0.2567		167.18	-0.2567
167.34	-0.2561		167.34	-0.2561
167.51	-0.2558		167.51	-0.2558
167.67	-0.2551		167.67	-0.2551
167.84	-0.2548		167.84	-0.2548
168.01	-0.2542		168.01	-0.2542
168.18	-0.2539		168.18	-0.2539
168.35	-0.2533		168.35	-0.2533
168.51	-0.2527		168.51	-0.2527
168.68	-0.252		168.68	-0.252
168.84	-0.2517		168.84	-0.2517
169.01	-0.2514		169.01	-0.2514
169.17	-0.2508		169.17	-0.2508
169.34	-0.2499		169.34	-0.2499
169.52	-0.2489		169.52	-0.2489
169.68	-0.2486		169.68	-0.2486
169.84	-0.2483		169.84	-0.2483
170.01	-0.2477		170.01	-0.2477
170.18	-0.2471		170.18	-0.2471
170.34	-0.2465		170.34	-0.2465
170.51	-0.2458		170.51	-0.2458
170.68	-0.2455		170.68	-0.2455
170.85	-0.2449		170.85	-0.2449
171.01	-0.2446		171.01	-0.2446
171.18	-0.2443		171.18	-0.2443
171.34	-0.2437		171.34	-0.2437
171.51	-0.2434		171.51	-0.2434
171.67	-0.2427		171.67	-0.2427
171.84	-0.2424		171.84	-0.2424
172.01	-0.2418		172.01	-0.2418
172.18	-0.2415		172.18	-0.2415
172.34	-0.2412		172.34	-0.2412
172.51	-0.2409		172.51	-0.2409
172.67	-0.2406		172.67	-0.2406
172.85	-0.2403		172.85	-0.2403
173	-0.24		173	-0.24
173.17	-0.2396		173.17	-0.2396
173.34	-0.239		173.34	-0.239
173.51	-0.2387		173.51	-0.2387
173.67	-0.2384		173.67	-0.2384
173.84	-0.2375		173.84	-0.2375
174.01	-0.2375		174.01	-0.2375
174.18	-0.2372		174.18	-0.2372
174.35	-0.2369		174.35	-0.2369
174.5	-0.2365		174.5	-0.2365
174.67	-0.2359		174.67	-0.2359
174.85	-0.2356		174.85	-0.2356
175.01	-0.2353		175.01	-0.2353
175.17	-0.235		175.17	-0.235
175.34	-0.2347		175.34	-0.2347
175.51	-0.2344		175.51	-0.2344
175.68	-0.2341		175.68	-0.2341
175.84	-0.2338		175.84	-0.2338
176.01	-0.2334		176.01	-0.2334
176.18	-0.2331		176.18	-0.2331
176.34	-0.2328		176.34	-0.2328
176.5	-0.2325		176.5	-0.2325
176.68	-0.2322		176.68	-0.2322
176.84	-0.2319		176.84	-0.2319
177.01	-0.2313		177.01	-0.2313
177.18	-0.2313		177.18	-0.2313
177.34	-0.2307		177.34	-0.2307
177.51	-0.2307		177.51	-0.2307
177.67	-0.2303		177.67	-0.2303
177.84	-0.23		177.84	-0.23
178.01	-0.2297		178.01	-0.2297
178.17	-0.2294		178.17	-0.2294
178.34	-0.2291		178.34	-0.2291
178.51	-0.2288		178.51	-0.2288
178.68	-0.2285		178.68	-0.2285
178.84	-0.2282		178.84	-0.2282
179.01	-0.2279		179.01	-0.2279
179.18	-0.2276		179.18	-0.2276
179.34	-0.2272		179.34	-0.2272
179.51	-0.2272		179.51	-0.2272
179.67	-0.2269		179.67	-0.2269
179.85	-0.2266		179.85	-0.2266
180.01	-0.2263		180.01	-0.2263
180.18	-0.2263		180.18	-0.2263
180.35	-0.226		180.35	-0.226
180.51	-0.2257		180.51	-0.2257
180.68	-0.2254		180.68	-0.2254
180.85	-0.2251		180.85	-0.2251
181.01	-0.2248		181.01	-0.2248
181.18	-0.2245		181.18	-0.2245
181.26	-0.2241		181.26	-0.2241
181.26	-0.0233		181.26	-0.0233
181.43	-0.0198		181.43	-0.0198
181.59	-0.018		181.59	-0.018
181.76	-0.0171		181.76	-0.0171
181.93	-0.0161		181.93	-0.0161
182.09	-0.0155		182.09	-0.0155
182.26	-0.0152		182.26	-0.0152
182.26	0.208		182.26	0.208
182.43	0.1696		182.43	0.1696
182.6	0.1572		182.6	0.1572
182.77	0.1504		182.77	0.1504
182.94	0.146		182.94	0.146
183.1	0.1432		183.1	0.1432
183.27	0.1414		183.27	0.1414
183.44	0.1398		183.44	0.1398
183.6	0.1386		183.6	0.1386
183.77	0.1376		183.77	0.1376
183.94	0.137		183.94	0.137
184.1	0.1364		184.1	0.1364
184.27	0.1361		184.27	0.1361
184.43	0.1358		184.43	0.1358
184.6	0.1355		184.6	0.1355
184.76	0.1355		184.76	0.1355
184.93	0.1352		184.93	0.1352
185.1	0.1352		185.1	0.1352
185.27	0.1349		185.27	0.1349
185.43	0.1349		185.43	0.1349
185.6	0.1345		185.6	0.1345
185.77	0.1345		185.77	0.1345
185.94	0.1345		185.94	0.1345
186.1	0.1345		186.1	0.1345
186.27	0.1342		186.27	0.1342
186.43	0.1342		186.43	0.1342
186.6	0.1342		186.6	0.1342
186.77	0.1342		186.77	0.1342
186.94	0.1342		186.94	0.1342
187.1	0.1342		187.1	0.1342
187.26	0.1342		187.26	0.1342
187.44	0.1345		187.44	0.1345
187.6	0.1345		187.6	0.1345
187.77	0.1345		187.77	0.1345
187.94	0.1345		187.94	0.1345
188.11	0.1345		188.11	0.1345
188.27	0.1345		188.27	0.1345
188.43	0.1349		188.43	0.1349
188.6	0.1345		188.6	0.1345
188.77	0.1349		188.77	0.1349
188.93	0.1349		188.93	0.1349
189.1	0.1349		189.1	0.1349
189.26	0.1349		189.26	0.1349
189.43	0.1349		189.43	0.1349
189.59	0.1352		189.59	0.1352
189.76	0.1352		189.76	0.1352
189.94	0.1352		189.94	0.1352
190.1	0.1355		190.1	0.1355
190.27	0.1355		190.27	0.1355
190.44	0.1355		190.44	0.1355
190.6	0.1358		190.6	0.1358
190.77	0.1358		190.77	0.1358
190.93	0.1358		190.93	0.1358
191.1	0.1361		191.1	0.1361
191.27	0.1361		191.27	0.1361
191.44	0.1364		191.44	0.1364
191.6	0.1364		191.6	0.1364
191.77	0.1364		191.77	0.1364
191.95	0.1367		191.95	0.1367
192.1	0.137		192.1	0.137
192.27	0.1367		192.27	0.1367
192.44	0.137		192.44	0.137
192.6	0.137		192.6	0.137
192.76	0.1373		192.76	0.1373
192.93	0.1373		192.93	0.1373
193.1	0.1376		193.1	0.1376
193.26	0.1376		193.26	0.1376
193.43	0.138		193.43	0.138
193.6	0.1383		193.6	0.1383
193.76	0.1383		193.76	0.1383
193.93	0.1386		193.93	0.1386
194.1	0.1389		194.1	0.1389
194.27	0.1389		194.27	0.1389
194.44	0.1395		194.44	0.1395
194.59	0.1395		194.59	0.1395
194.77	0.1398		194.77	0.1398
194.94	0.1398		194.94	0.1398
195.1	0.1401		195.1	0.1401
195.26	0.1401		195.26	0.1401
195.43	0.1407		195.43	0.1407
195.6	0.1411		195.6	0.1411
195.76	0.1414		195.76	0.1414
195.94	0.1414		195.94	0.1414
196.1	0.1417		196.1	0.1417
196.27	0.142		196.27	0.142
196.43	0.142		196.43	0.142
196.6	0.1423		196.6	0.1423
196.76	0.1426		196.76	0.1426
196.93	0.1426		196.93	0.1426
197.1	0.1429		197.1	0.1429
197.27	0.1432		197.27	0.1432
197.43	0.1432		197.43	0.1432
197.6	0.1435		197.6	0.1435
197.77	0.1438		197.77	0.1438
197.94	0.1442		197.94	0.1442
198.1	0.1442		198.1	0.1442
198.26	0.1448		198.26	0.1448
198.43	0.1448		198.43	0.1448
198.6	0.1448		198.6	0.1448
198.76	0.1451		198.76	0.1451
198.93	0.1454		198.93	0.1454
199.1	0.1457		199.1	0.1457
199.27	0.1457		199.27	0.1457
199.44	0.1463		199.44	0.1463
199.6	0.1466		199.6	0.1466
199.77	0.1466		199.77	0.1466
199.93	0.1469		199.93	0.1469
200.1	0.1473		200.1	0.1473
200.26	0.1476		200.26	0.1476
200.43	0.1479		200.43	0.1479
200.6	0.1482		200.6	0.1482
200.76	0.1485		200.76	0.1485
200.93	0.1488		200.93	0.1488
201.1	0.1488		201.1	0.1488
201.27	0.1491		201.27	0.1491
201.43	0.1494		201.43	0.1494
201.61	0.1497		201.61	0.1497
201.77	0.15		201.77	0.15
201.94	0.1504		201.94	0.1504
202.1	0.1507		202.1	0.1507
202.27	0.1507		202.27	0.1507
202.44	0.151		202.44	0.151
202.6	0.1513		202.6	0.1513
202.77	0.1516		202.77	0.1516
202.93	0.1519		202.93	0.1519
203.1	0.1522		203.1	0.1522
203.27	0.1525		203.27	0.1525
203.43	0.1528		203.43	0.1528
203.6	0.1531		203.6	0.1531
203.76	0.1535		203.76	0.1535
203.93	0.1538		203.93	0.1538
204.1	0.1541		204.1	0.1541
204.27	0.1544		204.27	0.1544
204.44	0.1547		204.44	0.1547
204.6	0.1547		204.6	0.1547
204.76	0.155		204.76	0.155
204.93	0.1553		204.93	0.1553
205.1	0.1556		205.1	0.1556
205.27	0.1559		205.27	0.1559
205.43	0.1563		205.43	0.1563
205.6	0.1563		205.6	0.1563
205.77	0.1566		205.77	0.1566
205.93	0.1569		205.93	0.1569
206.1	0.1572		206.1	0.1572
206.27	0.1575		206.27	0.1575
206.43	0.1578		206.43	0.1578
206.6	0.1581		206.6	0.1581
206.77	0.1584		206.77	0.1584
206.94	0.1584		206.94	0.1584
207.1	0.1587		207.1	0.1587
207.26	0.159		207.26	0.159
207.43	0.1594		207.43	0.1594
207.6	0.1594		207.6	0.1594
207.77	0.1597		207.77	0.1597
207.93	0.1597		207.93	0.1597
208.1	0.1603		208.1	0.1603
208.27	0.1603		208.27	0.1603
208.43	0.1606		208.43	0.1606
208.6	0.1606		208.6	0.1606
208.77	0.1609		208.77	0.1609
208.93	0.1612		208.93	0.1612
209.1	0.1618		209.1	0.1618
209.26	0.1618		209.26	0.1618
209.43	0.1621		209.43	0.1621
209.6	0.1625		209.6	0.1625
209.77	0.1625		209.77	0.1625
209.93	0.1631		209.93	0.1631
210.1	0.1631		210.1	0.1631
210.26	0.1634		210.26	0.1634
210.43	0.1637		210.43	0.1637
210.6	0.1643		210.6	0.1643
210.77	0.1646		210.77	0.1646
210.94	0.1649		210.94	0.1649
211.1	0.1652		211.1	0.1652
211.27	0.1659		211.27	0.1659
211.44	0.1662		211.44	0.1662
211.6	0.1665		211.6	0.1665
211.77	0.1671		211.77	0.1671
211.93	0.1674		211.93	0.1674
212.1	0.1677		212.1	0.1677
212.26	0.1683		212.26	0.1683
212.43	0.1687		212.43	0.1687
212.6	0.169		212.6	0.169
212.77	0.1693		212.77	0.1693
212.95	0.1699		212.95	0.1699
213.1	0.1702		213.1	0.1702
213.26	0.1708		213.26	0.1708
213.43	0.1708		213.43	0.1708
213.6	0.1714		213.6	0.1714
213.76	0.1718		213.76	0.1718
213.93	0.1724		213.93	0.1724
214.1	0.1727		214.1	0.1727
214.26	0.173		214.26	0.173
214.43	0.1736		214.43	0.1736
214.6	0.1739		214.6	0.1739
214.76	0.1742		214.76	0.1742
214.93	0.1749		214.93	0.1749
215.1	0.1755		215.1	0.1755
215.26	0.1758		215.26	0.1758
215.43	0.1764		215.43	0.1764
215.6	0.1767		215.6	0.1767
215.77	0.1773		215.77	0.1773
215.94	0.178		215.94	0.178
216.1	0.1786		216.1	0.1786
216.26	0.1792		216.26	0.1792
216.43	0.1798		216.43	0.1798
216.6	0.1804		216.6	0.1804
216.77	0.1811		216.77	0.1811
216.93	0.1817		216.93	0.1817
217.1	0.1829		217.1	0.1829
217.27	0.1835		217.27	0.1835
217.43	0.1845		217.43	0.1845
217.6	0.1851		217.6	0.1851
217.76	0.186		217.76	0.186
217.93	0.1873		217.93	0.1873
218.1	0.1882		218.1	0.1882
218.27	0.1894		218.27	0.1894
218.43	0.1904		218.43	0.1904
218.6	0.1916		218.6	0.1916
218.76	0.1928		218.76	0.1928
218.94	0.1941		218.94	0.1941
219.11	0.1953		219.11	0.1953
219.27	0.1969		219.27	0.1969
219.43	0.1984		219.43	0.1984
219.6	0.2		219.6	0.2
219.76	0.2012		219.76	0.2012
219.93	0.2024		219.93	0.2024
220.1	0.2043		220.1	0.2043
220.27	0.2062		220.27	0.2062
220.44	0.2077		220.44	0.2077
220.59	0.209		220.59	0.209
220.76	0.2105		220.76	0.2105
220.93	0.2124		220.93	0.2124
221.1	0.2139		221.1	0.2139
221.27	0.2155		221.27	0.2155
221.43	0.217		221.43	0.217
221.6	0.2183		221.6	0.2183
221.77	0.2195		221.77	0.2195
221.93	0.2204		221.93	0.2204
222.1	0.2214		222.1	0.2214
222.26	0.2226		222.26	0.2226
222.43	0.2229		222.43	0.2229
222.6	0.2238		222.6	0.2238
222.76	0.2241		222.76	0.2241
222.93	0.2251		222.93	0.2251
223.11	0.2257		223.11	0.2257
223.26	0.2263		223.26	0.2263
223.43	0.2269		223.43	0.2269
223.6	0.2272		223.6	0.2272
223.77	0.2279		223.77	0.2279
223.93	0.2282		223.93	0.2282
224.1	0.2285		224.1	0.2285
224.27	0.2288		224.27	0.2288
224.43	0.2291		224.43	0.2291
224.6	0.2294		224.6	0.2294
224.77	0.2297		224.77	0.2297
224.93	0.2297		224.93	0.2297
225.1	0.23		225.1	0.23
225.26	0.2303		225.26	0.2303
225.43	0.231		225.43	0.231
225.6	0.2316		225.6	0.2316
225.77	0.2316		225.77	0.2316
225.93	0.2313		225.93	0.2313
226.1	0.231		226.1	0.231
226.27	0.231		226.27	0.231
226.43	0.2307		226.43	0.2307
226.6	0.231		226.6	0.231
226.76	0.2307		226.76	0.2307
226.94	0.2307		226.94	0.2307
227.1	0.2307		227.1	0.2307
227.27	0.2307		227.27	0.2307
227.43	0.2307		227.43	0.2307
227.6	0.2307		227.6	0.2307
227.77	0.2307		227.77	0.2307
227.93	0.2307		227.93	0.2307
228.1	0.2307		228.1	0.2307
228.27	0.2303		228.27	0.2303
228.43	0.2303		228.43	0.2303
228.6	0.2303		228.6	0.2303
228.77	0.23		228.77	0.23
228.93	0.23		228.93	0.23
229.1	0.2297		229.1	0.2297
229.26	0.2297		229.26	0.2297
229.43	0.2294		229.43	0.2294
229.6	0.2294		229.6	0.2294
229.77	0.2294		229.77	0.2294
229.93	0.2294		229.93	0.2294
230.1	0.2288		230.1	0.2288
230.27	0.2288		230.27	0.2288
230.43	0.2285		230.43	0.2285
230.6	0.2282		230.6	0.2282
230.77	0.2282		230.77	0.2282
230.93	0.2279		230.93	0.2279
231.1	0.2279		231.1	0.2279
231.27	0.2276		231.27	0.2276
231.43	0.2276		231.43	0.2276
231.59	0.2272		231.59	0.2272
231.76	0.2269		231.76	0.2269
231.93	0.2269		231.93	0.2269
232.1	0.2263		232.1	0.2263
232.26	0.2263		232.26	0.2263
232.43	0.2257		232.43	0.2257
232.6	0.2257		232.6	0.2257
232.77	0.2254		232.77	0.2254
232.93	0.2251		232.93	0.2251
233.1	0.2245		233.1	0.2245
233.27	0.2241		233.27	0.2241
233.44	0.2238		233.44	0.2238
233.6	0.2235		233.6	0.2235
233.76	0.2232		233.76	0.2232
233.94	0.2229		233.94	0.2229
234.1	0.2229		234.1	0.2229
234.27	0.2226		234.27	0.2226
234.43	0.2223		234.43	0.2223
234.6	0.2223		234.6	0.2223
234.77	0.222		234.77	0.222
234.93	0.2217		234.93	0.2217
235.1	0.2214		235.1	0.2214
235.27	0.221		235.27	0.221
235.44	0.2207		235.44	0.2207
235.6	0.2207		235.6	0.2207
235.77	0.2204		235.77	0.2204
235.94	0.2201		235.94	0.2201
236.1	0.2201		236.1	0.2201
236.27	0.2198		236.27	0.2198
236.43	0.2198		236.43	0.2198
236.6	0.2198		236.6	0.2198
236.76	0.2195		236.76	0.2195
236.94	0.2195		236.94	0.2195
237.1	0.2192		237.1	0.2192
237.27	0.2189		237.27	0.2189
237.44	0.2189		237.44	0.2189
237.6	0.2189		237.6	0.2189
237.77	0.2186		237.77	0.2186
237.94	0.2186		237.94	0.2186
238.11	0.2183		238.11	0.2183
238.26	0.2183		238.26	0.2183
238.43	0.2179		238.43	0.2179
238.6	0.2176		238.6	0.2176
238.77	0.2176		238.77	0.2176
238.93	0.2176		238.93	0.2176
239.1	0.2173		239.1	0.2173
239.26	0.217		239.26	0.217
239.43	0.217		239.43	0.217
239.6	0.2167		239.6	0.2167
239.77	0.2164		239.77	0.2164
239.93	0.2164		239.93	0.2164
240.1	0.2164		240.1	0.2164
240.27	0.2161		240.27	0.2161
240.43	0.2161		240.43	0.2161
240.6	0.2158		240.6	0.2158
240.76	0.2158		240.76	0.2158
240.94	0.2155		240.94	0.2155
241.1	0.2152		241.1	0.2152
241.27	0.2152		241.27	0.2152
241.43	0.2148		241.43	0.2148
241.6	0.2148		241.6	0.2148
241.76	0.2148		241.76	0.2148
241.93	0.2145		241.93	0.2145
242.01	0.2145		242.01	0.2145
242.01	0.0316		242.01	0.0316
242.18	0.0288		242.18	0.0288
242.36	0.0267		242.36	0.0267
242.51	0.0254		242.51	0.0254
242.68	0.0242		242.68	0.0242
242.85	0.0233		242.85	0.0233
243.02	0.0226		243.02	0.0226
243.02	-0.2009		243.02	-0.2009
243.19	-0.1984		243.19	-0.1984
243.36	-0.1894		243.36	-0.1894
243.52	-0.1826		243.52	-0.1826
243.69	-0.1776		243.69	-0.1776
243.85	-0.1749		243.85	-0.1749
244.02	-0.1721		244.02	-0.1721
244.19	-0.1702		244.19	-0.1702
244.36	-0.1693		244.36	-0.1693
244.53	-0.168		244.53	-0.168
244.69	-0.1668		244.69	-0.1668
244.86	-0.1662		244.86	-0.1662
245.03	-0.1656		245.03	-0.1656
245.2	-0.1646		245.2	-0.1646
245.36	-0.1637		245.36	-0.1637
245.52	-0.1634		245.52	-0.1634
245.69	-0.1628		245.69	-0.1628
245.86	-0.1621		245.86	-0.1621
246.02	-0.1615		246.02	-0.1615
246.19	-0.1612		246.19	-0.1612
246.36	-0.1606		246.36	-0.1606
246.53	-0.1603		246.53	-0.1603
246.69	-0.1597		246.69	-0.1597
246.85	-0.1594		246.85	-0.1594
247.03	-0.159		247.03	-0.159
247.19	-0.1584		247.19	-0.1584
247.36	-0.1584		247.36	-0.1584
247.53	-0.1581		247.53	-0.1581
247.69	-0.1578		247.69	-0.1578
247.85	-0.1575		247.85	-0.1575
248.02	-0.1572		248.02	-0.1572
248.19	-0.1569		248.19	-0.1569
248.36	-0.1569		248.36	-0.1569
248.53	-0.1563		248.53	-0.1563
248.7	-0.1563		248.7	-0.1563
248.86	-0.1559		248.86	-0.1559
249.02	-0.1556		249.02	-0.1556
249.19	-0.1556		249.19	-0.1556
249.36	-0.1553		249.36	-0.1553
249.52	-0.1553		249.52	-0.1553
249.69	-0.155		249.69	-0.155
249.86	-0.1547		249.86	-0.1547
250.03	-0.1547		250.03	-0.1547
250.19	-0.1544		250.19	-0.1544
250.36	-0.1541		250.36	-0.1541
250.53	-0.1541		250.53	-0.1541
250.69	-0.1535		250.69	-0.1535
250.86	-0.1531		250.86	-0.1531
251.03	-0.1531		251.03	-0.1531
251.19	-0.1531		251.19	-0.1531
251.36	-0.1528		251.36	-0.1528
251.52	-0.1525		251.52	-0.1525
251.69	-0.1525		251.69	-0.1525
251.86	-0.1522		251.86	-0.1522
252.03	-0.1522		252.03	-0.1522
252.2	-0.1519		252.2	-0.1519
252.35	-0.1519		252.35	-0.1519
252.52	-0.1519		252.52	-0.1519
252.69	-0.1516		252.69	-0.1516
252.86	-0.1516		252.86	-0.1516
253.03	-0.1513		253.03	-0.1513
253.2	-0.1513		253.2	-0.1513
253.35	-0.1513		253.35	-0.1513
253.53	-0.151		253.53	-0.151
253.69	-0.151		253.69	-0.151
253.86	-0.1507		253.86	-0.1507
254.02	-0.1507		254.02	-0.1507
254.2	-0.1507		254.2	-0.1507
254.36	-0.1504		254.36	-0.1504
254.53	-0.1504		254.53	-0.1504
254.7	-0.1504		254.7	-0.1504
254.85	-0.15		254.85	-0.15
255.02	-0.1504		255.02	-0.1504
255.19	-0.15		255.19	-0.15
255.35	-0.15		255.35	-0.15
255.53	-0.1497		255.53	-0.1497
255.7	-0.1497		255.7	-0.1497
255.86	-0.1497		255.86	-0.1497
256.03	-0.1494		256.03	-0.1494
256.19	-0.1491		256.19	-0.1491
256.36	-0.1491		256.36	-0.1491
256.53	-0.1491		256.53	-0.1491
256.69	-0.1488		256.69	-0.1488
256.86	-0.1488		256.86	-0.1488
257.03	-0.1488		257.03	-0.1488
257.19	-0.1488		257.19	-0.1488
257.35	-0.1485		257.35	-0.1485
257.53	-0.1485		257.53	-0.1485
257.69	-0.1485		257.69	-0.1485
257.86	-0.1482		257.86	-0.1482
258.03	-0.1482		258.03	-0.1482
258.19	-0.1482		258.19	-0.1482
258.36	-0.1482		258.36	-0.1482
258.52	-0.1482		258.52	-0.1482
258.69	-0.1479		258.69	-0.1479
258.86	-0.1482		258.86	-0.1482
259.02	-0.1479		259.02	-0.1479
259.19	-0.1479		259.19	-0.1479
259.36	-0.1476		259.36	-0.1476
259.53	-0.1476		259.53	-0.1476
259.69	-0.1476		259.69	-0.1476
259.86	-0.1476		259.86	-0.1476
260.03	-0.1473		260.03	-0.1473
260.19	-0.1473		260.19	-0.1473
260.36	-0.1469		260.36	-0.1469
260.53	-0.1473		260.53	-0.1473
260.7	-0.1469		260.7	-0.1469
260.85	-0.1469		260.85	-0.1469
261.03	-0.1469		261.03	-0.1469
261.19	-0.1466		261.19	-0.1466
261.36	-0.1466		261.36	-0.1466
261.53	-0.1466		261.53	-0.1466
261.69	-0.1463		261.69	-0.1463
261.86	-0.1466		261.86	-0.1466
262.02	-0.1463		262.02	-0.1463
262.19	-0.1463		262.19	-0.1463
262.36	-0.1463		262.36	-0.1463
262.53	-0.1463		262.53	-0.1463
262.69	-0.146		262.69	-0.146
262.85	-0.146		262.85	-0.146
263.02	-0.146		263.02	-0.146
263.2	-0.1457		263.2	-0.1457
263.35	-0.1457		263.35	-0.1457
263.53	-0.1457		263.53	-0.1457
263.69	-0.1454		263.69	-0.1454
263.86	-0.1454		263.86	-0.1454
264.03	-0.1451		264.03	-0.1451
264.19	-0.1451		264.19	-0.1451
264.36	-0.1448		264.36	-0.1448
264.53	-0.1448		264.53	-0.1448
264.69	-0.1445		264.69	-0.1445
264.85	-0.1448		264.85	-0.1448
265.02	-0.1445		265.02	-0.1445
265.19	-0.1445		265.19	-0.1445
265.35	-0.1442		265.35	-0.1442
265.53	-0.1442		265.53	-0.1442
265.7	-0.1438		265.7	-0.1438
265.86	-0.1438		265.86	-0.1438
266.03	-0.1438		266.03	-0.1438
266.2	-0.1438		266.2	-0.1438
266.36	-0.1435		266.36	-0.1435
266.53	-0.1435		266.53	-0.1435
266.69	-0.1432		266.69	-0.1432
266.86	-0.1432		266.86	-0.1432
267.03	-0.1429		267.03	-0.1429
267.19	-0.1429		267.19	-0.1429
267.36	-0.1429		267.36	-0.1429
267.53	-0.1426		267.53	-0.1426
267.69	-0.1426		267.69	-0.1426
267.86	-0.1426		267.86	-0.1426
268.03	-0.1426		268.03	-0.1426
268.19	-0.1423		268.19	-0.1423
268.36	-0.1423		268.36	-0.1423
268.53	-0.142		268.53	-0.142
268.69	-0.142		268.69	-0.142
268.86	-0.142		268.86	-0.142
269.03	-0.1417		269.03	-0.1417
269.19	-0.1417		269.19	-0.1417
269.36	-0.1414		269.36	-0.1414
269.53	-0.1414		269.53	-0.1414
269.69	-0.1414		269.69	-0.1414
269.86	-0.1411		269.86	-0.1411
270.03	-0.1411		270.03	-0.1411
270.19	-0.1407		270.19	-0.1407
270.36	-0.1407		270.36	-0.1407
270.52	-0.1407		270.52	-0.1407
270.69	-0.1407		270.69	-0.1407
270.86	-0.1404		270.86	-0.1404
271.03	-0.1404		271.03	-0.1404
271.19	-0.1404		271.19	-0.1404
271.36	-0.1401		271.36	-0.1401
271.53	-0.1401		271.53	-0.1401
271.69	-0.1401		271.69	-0.1401
271.86	-0.1398		271.86	-0.1398
272.02	-0.1398		272.02	-0.1398
272.19	-0.1395		272.19	-0.1395
272.36	-0.1395		272.36	-0.1395
272.52	-0.1395		272.52	-0.1395
272.69	-0.1392		272.69	-0.1392
272.86	-0.1392		272.86	-0.1392
273.03	-0.1392		273.03	-0.1392
273.2	-0.1389		273.2	-0.1389
273.36	-0.1389		273.36	-0.1389
273.53	-0.1389		273.53	-0.1389
273.69	-0.1386		273.69	-0.1386
273.86	-0.1386		273.86	-0.1386
274.02	-0.1383		274.02	-0.1383
274.19	-0.1383		274.19	-0.1383
274.35	-0.138		274.35	-0.138
274.53	-0.138		274.53	-0.138
274.7	-0.138		274.7	-0.138
274.86	-0.1376		274.86	-0.1376
275.03	-0.1376		275.03	-0.1376
275.19	-0.1376		275.19	-0.1376
275.36	-0.1373		275.36	-0.1373
275.52	-0.1373		275.52	-0.1373
275.69	-0.137		275.69	-0.137
275.86	-0.137		275.86	-0.137
276.03	-0.137		276.03	-0.137
276.19	-0.1367		276.19	-0.1367
276.36	-0.1367		276.36	-0.1367
276.53	-0.1364		276.53	-0.1364
276.69	-0.1367		276.69	-0.1367
276.86	-0.1364		276.86	-0.1364
277.02	-0.1364		277.02	-0.1364
277.19	-0.1364		277.19	-0.1364
277.36	-0.1364		277.36	-0.1364
277.52	-0.1361		277.52	-0.1361
277.69	-0.1361		277.69	-0.1361
277.86	-0.1361		277.86	-0.1361
278.03	-0.1361		278.03	-0.1361
278.19	-0.1358		278.19	-0.1358
278.36	-0.1358		278.36	-0.1358
278.53	-0.1355		278.53	-0.1355
278.69	-0.1355		278.69	-0.1355
278.86	-0.1355		278.86	-0.1355
279.03	-0.1352		279.03	-0.1352
279.2	-0.1352		279.2	-0.1352
279.36	-0.1352		279.36	-0.1352
279.53	-0.1352		279.53	-0.1352
279.69	-0.1352		279.69	-0.1352
279.86	-0.1352		279.86	-0.1352
280.02	-0.1352		280.02	-0.1352
280.19	-0.1349		280.19	-0.1349
280.36	-0.1349		280.36	-0.1349
280.52	-0.1349		280.52	-0.1349
280.69	-0.1349		280.69	-0.1349
280.86	-0.1352		280.86	-0.1352
281.03	-0.1352		281.03	-0.1352
281.19	-0.1352		281.19	-0.1352
281.36	-0.1355		281.36	-0.1355
281.52	-0.1358		281.52	-0.1358
281.69	-0.1358		281.69	-0.1358
281.86	-0.1361		281.86	-0.1361
282.02	-0.1364		282.02	-0.1364
282.19	-0.1364		282.19	-0.1364
282.36	-0.137		282.36	-0.137
282.52	-0.1373		282.52	-0.1373
282.69	-0.1376		282.69	-0.1376
282.86	-0.138		282.86	-0.138
283.03	-0.1383		283.03	-0.1383
283.19	-0.1389		283.19	-0.1389
283.35	-0.1392		283.35	-0.1392
283.53	-0.1398		283.53	-0.1398
283.69	-0.1404		283.69	-0.1404
283.86	-0.1411		283.86	-0.1411
284.03	-0.1417		284.03	-0.1417
284.19	-0.1423		284.19	-0.1423
284.36	-0.1432		284.36	-0.1432
284.53	-0.1442		284.53	-0.1442
284.7	-0.1451		284.7	-0.1451
284.86	-0.146		284.86	-0.146
285.03	-0.1466		285.03	-0.1466
285.19	-0.1479		285.19	-0.1479
285.36	-0.1488		285.36	-0.1488
285.52	-0.1497		285.52	-0.1497
285.69	-0.1507		285.69	-0.1507
285.85	-0.1519		285.85	-0.1519
286.02	-0.1531		286.02	-0.1531
286.19	-0.1547		286.19	-0.1547
286.36	-0.1563		286.36	-0.1563
286.52	-0.1575		286.52	-0.1575
286.69	-0.1594		286.69	-0.1594
286.86	-0.1612		286.86	-0.1612
287.03	-0.1631		287.03	-0.1631
287.19	-0.1643		287.19	-0.1643
287.35	-0.1662		287.35	-0.1662
287.52	-0.1674		287.52	-0.1674
287.69	-0.169		287.69	-0.169
287.86	-0.1708		287.86	-0.1708
288.02	-0.1724		288.02	-0.1724
288.19	-0.1742		288.19	-0.1742
288.36	-0.1761		288.36	-0.1761
288.52	-0.178		288.52	-0.178
288.7	-0.1804		288.7	-0.1804
288.85	-0.1823		288.85	-0.1823
289.03	-0.1848		289.03	-0.1848
289.2	-0.1866		289.2	-0.1866
289.35	-0.1891		289.35	-0.1891
289.53	-0.1919		289.53	-0.1919
289.7	-0.195		289.7	-0.195
289.85	-0.1987		289.85	-0.1987
290.02	-0.2024		290.02	-0.2024
290.19	-0.2065		290.19	-0.2065
290.36	-0.2105		290.36	-0.2105
290.52	-0.2145		290.52	-0.2145
290.69	-0.2179		290.69	-0.2179
290.86	-0.2207		290.86	-0.2207
291.03	-0.2229		291.03	-0.2229
291.2	-0.2245		291.2	-0.2245
291.36	-0.2257		291.36	-0.2257
291.52	-0.2269		291.52	-0.2269
291.69	-0.2285		291.69	-0.2285
291.85	-0.23		291.85	-0.23
292.02	-0.2319		292.02	-0.2319
292.19	-0.2334		292.19	-0.2334
292.35	-0.235		292.35	-0.235
292.53	-0.2369		292.53	-0.2369
292.69	-0.239		292.69	-0.239
292.86	-0.2409		292.86	-0.2409
293.02	-0.2434		293.02	-0.2434
293.19	-0.2452		293.19	-0.2452
293.36	-0.2468		293.36	-0.2468
293.53	-0.248		293.53	-0.248
293.7	-0.2486		293.7	-0.2486
293.86	-0.2489		293.86	-0.2489
294.02	-0.2486		294.02	-0.2486
294.2	-0.2477		294.2	-0.2477
294.35	-0.2474		294.35	-0.2474
294.52	-0.2468		294.52	-0.2468
294.69	-0.2465		294.69	-0.2465
294.86	-0.2458		294.86	-0.2458
295.02	-0.2455		295.02	-0.2455
295.19	-0.2452		295.19	-0.2452
295.36	-0.2455		295.36	-0.2455
295.53	-0.2455		295.53	-0.2455
295.69	-0.2465		295.69	-0.2465
295.86	-0.2468		295.86	-0.2468
296.02	-0.2462		296.02	-0.2462
296.2	-0.2458		296.2	-0.2458
296.35	-0.2455		296.35	-0.2455
296.52	-0.2455		296.52	-0.2455
296.69	-0.2449		296.69	-0.2449
296.86	-0.2443		296.86	-0.2443
297.02	-0.244		297.02	-0.244
297.19	-0.244		297.19	-0.244
297.36	-0.2434		297.36	-0.2434
297.52	-0.2427		297.52	-0.2427
297.69	-0.2424		297.69	-0.2424
297.86	-0.2415		297.86	-0.2415
298.03	-0.2412		298.03	-0.2412
298.2	-0.2406		298.2	-0.2406
298.36	-0.24		298.36	-0.24
298.53	-0.2396		298.53	-0.2396
298.7	-0.2393		298.7	-0.2393
298.85	-0.239		298.85	-0.239
299.02	-0.2384		299.02	-0.2384
299.2	-0.2381		299.2	-0.2381
299.36	-0.2375		299.36	-0.2375
299.52	-0.2375		299.52	-0.2375
299.69	-0.2372		299.69	-0.2372
299.85	-0.2365		299.85	-0.2365
300.02	-0.2362		300.02	-0.2362
300.19	-0.2359		300.19	-0.2359
300.36	-0.2356		300.36	-0.2356
300.52	-0.2353		300.52	-0.2353
300.69	-0.235		300.69	-0.235
300.86	-0.2347		300.86	-0.2347
301.03	-0.2344		301.03	-0.2344
301.19	-0.2341		301.19	-0.2341
301.36	-0.2338		301.36	-0.2338
301.52	-0.2338		301.52	-0.2338
301.7	-0.2334		301.7	-0.2334
301.86	-0.2328		301.86	-0.2328
302.03	-0.2328		302.03	-0.2328
302.19	-0.2325		302.19	-0.2325
302.36	-0.2322		302.36	-0.2322
302.53	-0.2316		302.53	-0.2316
302.7	-0.2313		302.7	-0.2313
302.78	-0.2313		302.78	-0.2313
302.78	-0.0245		302.78	-0.0245
302.94	-0.0202		302.94	-0.0202
303.11	-0.0177		303.11	-0.0177
303.28	-0.0167		303.28	-0.0167
303.44	-0.0158		303.44	-0.0158
303.61	-0.0152		303.61	-0.0152
303.78	-0.0146		303.78	-0.0146
303.78	0.2167		303.78	0.2167
303.95	0.1724		303.95	0.1724
304.11	0.1575		304.11	0.1575
304.28	0.15		304.28	0.15
304.45	0.1454		304.45	0.1454
304.62	0.1423		304.62	0.1423
304.78	0.1401		304.78	0.1401
304.94	0.1386		304.94	0.1386
305.11	0.137		305.11	0.137
305.28	0.1361		305.28	0.1361
305.44	0.1355		305.44	0.1355
305.62	0.1349		305.62	0.1349
305.78	0.1342		305.78	0.1342
305.94	0.1336		305.94	0.1336
306.11	0.1333		306.11	0.1333
306.28	0.133		306.28	0.133
306.45	0.1327		306.45	0.1327
306.62	0.1327		306.62	0.1327
306.78	0.1324		306.78	0.1324
306.95	0.1321		306.95	0.1321
307.11	0.1321		307.11	0.1321
307.28	0.1321		307.28	0.1321
307.45	0.1318		307.45	0.1318
307.62	0.1318		307.62	0.1318
307.78	0.1314		307.78	0.1314
307.95	0.1314		307.95	0.1314
308.11	0.1314		308.11	0.1314
308.28	0.1314		308.28	0.1314
308.45	0.1314		308.45	0.1314
308.62	0.1311		308.62	0.1311
308.78	0.1311		308.78	0.1311
308.95	0.1311		308.95	0.1311
309.12	0.1311		309.12	0.1311
309.28	0.1311		309.28	0.1311
309.45	0.1311		309.45	0.1311
309.63	0.1308		309.63	0.1308
309.78	0.1311		309.78	0.1311
309.95	0.1311		309.95	0.1311
310.11	0.1308		310.11	0.1308
310.28	0.1311		310.28	0.1311
310.45	0.1311		310.45	0.1311
310.61	0.1311		310.61	0.1311
310.78	0.1311		310.78	0.1311
310.94	0.1311		310.94	0.1311
311.11	0.1311		311.11	0.1311
311.28	0.1311		311.28	0.1311
311.45	0.1311		311.45	0.1311
311.61	0.1311		311.61	0.1311
311.78	0.1311		311.78	0.1311
311.94	0.1311		311.94	0.1311
312.11	0.1311		312.11	0.1311
312.28	0.1311		312.28	0.1311
312.45	0.1311		312.45	0.1311
312.62	0.1311		312.62	0.1311
312.78	0.1314		312.78	0.1314
312.95	0.1314		312.95	0.1314
313.11	0.1314		313.11	0.1314
313.28	0.1314		313.28	0.1314
313.45	0.1314		313.45	0.1314
313.62	0.1314		313.62	0.1314
313.78	0.1314		313.78	0.1314
313.95	0.1318		313.95	0.1318
314.12	0.1318		314.12	0.1318
314.28	0.1318		314.28	0.1318
314.45	0.1318		314.45	0.1318
314.62	0.1318		314.62	0.1318
314.78	0.1321		314.78	0.1321
314.95	0.1321		314.95	0.1321
315.12	0.1321		315.12	0.1321
315.28	0.1321		315.28	0.1321
315.45	0.1321		315.45	0.1321
315.61	0.1324		315.61	0.1324
315.78	0.1327		315.78	0.1327
315.95	0.1327		315.95	0.1327
316.11	0.1327		316.11	0.1327
316.28	0.133		316.28	0.133
316.44	0.133		316.44	0.133
316.62	0.133		316.62	0.133
316.79	0.133		316.79	0.133
316.95	0.1333		316.95	0.1333
317.12	0.1333		317.12	0.1333
317.29	0.1333		317.29	0.1333
317.45	0.1336		317.45	0.1336
317.62	0.1336		317.62	0.1336
317.79	0.1339		317.79	0.1339
317.95	0.1339		317.95	0.1339
318.12	0.1342		318.12	0.1342
318.28	0.1342		318.28	0.1342
318.45	0.1342		318.45	0.1342
318.62	0.1345		318.62	0.1345
318.78	0.1345		318.78	0.1345
318.95	0.1345		318.95	0.1345
319.11	0.1349		319.11	0.1349
319.28	0.1349		319.28	0.1349
319.45	0.1349		319.45	0.1349
319.61	0.1352		319.61	0.1352
319.78	0.1355		319.78	0.1355
319.95	0.1355		319.95	0.1355
320.12	0.1358		320.12	0.1358
320.28	0.1358		320.28	0.1358
320.44	0.1358		320.44	0.1358
320.61	0.1358		320.61	0.1358
320.78	0.1361		320.78	0.1361
320.94	0.1361		320.94	0.1361
321.12	0.1364		321.12	0.1364
321.28	0.1364		321.28	0.1364
321.45	0.1364		321.45	0.1364
321.62	0.1367		321.62	0.1367
321.78	0.137		321.78	0.137
321.95	0.137		321.95	0.137
322.12	0.137		322.12	0.137
322.28	0.1373		322.28	0.1373
322.45	0.1373		322.45	0.1373
322.61	0.1376		322.61	0.1376
322.78	0.1376		322.78	0.1376
322.95	0.1376		322.95	0.1376
323.12	0.138		323.12	0.138
323.29	0.138		323.29	0.138
323.44	0.1383		323.44	0.1383
323.62	0.1383		323.62	0.1383
323.78	0.1386		323.78	0.1386
323.94	0.1386		323.94	0.1386
324.11	0.1386		324.11	0.1386
324.28	0.1389		324.28	0.1389
324.45	0.1389		324.45	0.1389
324.61	0.1392		324.61	0.1392
324.78	0.1392		324.78	0.1392
324.95	0.1392		324.95	0.1392
325.11	0.1395		325.11	0.1395
325.28	0.1395		325.28	0.1395
325.44	0.1398		325.44	0.1398
325.62	0.1401		325.62	0.1401
325.78	0.1401		325.78	0.1401
325.95	0.1401		325.95	0.1401
326.12	0.1407		326.12	0.1407
326.28	0.1407		326.28	0.1407
326.45	0.1407		326.45	0.1407
326.61	0.1411		326.61	0.1411
326.78	0.1414		326.78	0.1414
326.95	0.1414		326.95	0.1414
327.11	0.1414		327.11	0.1414
327.28	0.1417		327.28	0.1417
327.44	0.142		327.44	0.142
327.61	0.142		327.61	0.142
327.78	0.142		327.78	0.142
327.95	0.1423		327.95	0.1423
328.11	0.1426		328.11	0.1426
328.28	0.1426		328.28	0.1426
328.45	0.1429		328.45	0.1429
328.61	0.1432		328.61	0.1432
328.78	0.1432		328.78	0.1432
328.94	0.1435		328.94	0.1435
329.11	0.1438		329.11	0.1438
329.28	0.1442		329.28	0.1442
329.45	0.1445		329.45	0.1445
329.61	0.1448		329.61	0.1448
329.78	0.1451		329.78	0.1451
329.95	0.1454		329.95	0.1454
330.11	0.1454		330.11	0.1454
330.28	0.1457		330.28	0.1457
330.45	0.1463		330.45	0.1463
330.62	0.1463		330.62	0.1463
[truncated: 1,627 more rows]

## Sheet: Figure 2j
Cu-K||Cu-K			MSCNF-K||MSCNF-K
X	Y		X	Y
1822	0.0155		1821.81	-0.1376
1822.16	0.0149		1822.31	-0.1355
1822.33	0.014		1822.81	-0.1339
1822.34	0.014		1823.31	-0.1314
1822.34	-0.2272		1823.81	-0.1296
1822.51	-0.2077		1824.32	-0.1283
1822.67	-0.2024		1824.81	-0.1271
1822.84	-0.1969		1825.31	-0.1259
1823.01	-0.1922		1825.81	-0.1243
1823.17	-0.1888		1826.31	-0.1234
1823.35	-0.1863		1826.81	-0.1228
1823.51	-0.1826		1827.32	-0.1221
1823.67	-0.1814		1827.82	-0.1215
1823.84	-0.1798		1828.31	-0.1203
1824.01	-0.1792		1828.81	-0.1197
1824.17	-0.1786		1829.31	-0.1194
1824.35	-0.1776		1829.81	-0.1184
1824.51	-0.177		1830.32	-0.1181
1824.67	-0.1764		1830.81	-0.1175
1824.84	-0.1758		1831.31	-0.1172
1825.01	-0.1755		1831.81	-0.1169
1825.17	-0.1752		1832.32	-0.1166
1825.34	-0.1742		1832.81	-0.1163
1825.51	-0.1752		1833.32	-0.1159
1825.68	-0.1742		1833.81	-0.1156
1825.84	-0.1736		1834.31	-0.1153
1826.01	-0.173		1834.82	-0.1147
1826.18	-0.1699		1835.32	-0.1144
1826.34	-0.1696		1835.81	-0.1141
1826.51	-0.1683		1836.31	-0.1138
1826.67	-0.1634		1836.81	-0.1138
1826.85	-0.1612		1837.32	-0.1132
1827.01	-0.1609		1837.81	-0.1128
1827.18	-0.1606		1838.31	-0.1132
1827.35	-0.16		1838.79	-0.1125
1827.51	-0.1597		1839.13	-0.1119
1827.67	-0.1556		1839.63	-0.1119
1827.84	-0.1553		1839.96	-0.1116
1828.01	-0.1544		1840.47	-0.1113
1828.17	-0.1544		1840.96	-0.111
1828.35	-0.1541		1841.47	-0.111
1828.51	-0.1535		1841.96	-0.1107
1828.68	-0.1531		1842.47	-0.1107
1828.84	-0.1528		1842.97	-0.1104
1829.01	-0.1525		1843.47	-0.1101
1829.17	-0.1522		1843.97	-0.1097
1829.34	-0.1513		1844.47	-0.1097
1829.51	-0.151		1844.96	-0.1097
1829.67	-0.1507		1845.47	-0.1094
1829.84	-0.1488		1845.96	-0.1094
1830.01	-0.1482		1846.46	-0.1091
1830.18	-0.1479		1846.97	-0.1088
1830.34	-0.1479		1847.47	-0.1088
1830.51	-0.1476		1847.96	-0.1091
1830.67	-0.1473		1848.47	-0.1088
1830.84	-0.1469		1848.97	-0.1085
1831.01	-0.1463		1849.47	-0.1085
1831.18	-0.1463		1849.97	-0.1082
1831.35	-0.146		1850.46	-0.1082
1831.51	-0.1457		1850.96	-0.1082
1831.68	-0.1457		1851.47	-0.1079
1831.85	-0.1457		1851.97	-0.1082
1832.01	-0.1451		1852.47	-0.1079
1832.18	-0.1451		1852.97	-0.1079
1832.34	-0.1448		1853.47	-0.1082
1832.51	-0.1445		1853.97	-0.1079
1832.68	-0.1442		1854.46	-0.1079
1832.85	-0.1442		1854.97	-0.1076
1833.01	-0.1438		1855.47	-0.1076
1833.18	-0.1451		1855.97	-0.1079
1833.35	-0.1448		1856.47	-0.1076
1833.51	-0.1451		1856.97	-0.1076
1833.68	-0.1448		1857.47	-0.1076
1833.84	-0.1448		1857.96	-0.1076
1834.01	-0.1445		1858.46	-0.1076
1834.17	-0.1442		1858.96	-0.1076
1834.34	-0.1442		1859.47	-0.1076
1834.51	-0.1442		1859.97	-0.1076
1834.67	-0.1438		1860.47	-0.1079
1834.85	-0.1435		1860.97	-0.1079
1835.01	-0.1435		1861.47	-0.1079
1835.18	-0.1432		1861.97	-0.1082
1835.34	-0.1429		1862.47	-0.1079
1835.51	-0.1429		1862.97	-0.1082
1835.68	-0.1429		1863.47	-0.1082
1835.84	-0.1426		1863.97	-0.1085
1836.01	-0.1423		1864.47	-0.1085
1836.17	-0.1423		1864.96	-0.1085
1836.35	-0.142		1865.47	-0.1088
1836.51	-0.142		1865.97	-0.1091
1836.68	-0.142		1866.46	-0.1094
1836.84	-0.142		1866.97	-0.1094
1837.01	-0.1417		1867.47	-0.1097
1837.17	-0.1417		1867.97	-0.1107
1837.35	-0.1411		1868.47	-0.111
1837.51	-0.1411		1868.97	-0.1116
1837.68	-0.1411		1869.47	-0.1125
1837.85	-0.1411		1869.97	-0.1132
1838	-0.1407		1870.47	-0.1138
1838.18	-0.1407		1870.97	-0.1144
1838.35	-0.1404		1871.47	-0.1159
1838.51	-0.1404		1871.97	-0.1169
1838.67	-0.1404		1872.46	-0.1181
1838.84	-0.1401		1872.97	-0.12
1839.01	-0.1401		1873.47	-0.1215
1839.18	-0.1398		1873.96	-0.1237
1839.34	-0.1398		1874.47	-0.1259
1839.51	-0.1395		1874.97	-0.128
1839.67	-0.1395		1875.47	-0.1299
1839.84	-0.1392		1875.96	-0.1318
1840.01	-0.1392		1876.47	-0.1324
1840.17	-0.1392		1876.97	-0.1321
1840.35	-0.1392		1877.46	-0.1308
1840.51	-0.1389		1877.97	-0.1296
1840.68	-0.1389		1878.46	-0.129
1840.84	-0.1389		1878.97	-0.1277
1841.01	-0.1389		1879.47	-0.0186
1841.17	-0.1386		1879.97	-0.0081
1841.34	-0.1386		1880.47	-0.0053
1841.51	-0.1383		1880.97	0.1206
1841.68	-0.1383		1881.47	0.1228
1841.84	-0.1383		1881.96	0.124
1842.01	-0.1383		1882.47	0.1246
1842.17	-0.1383		1882.97	0.1246
1842.35	-0.138		1883.47	0.1246
1842.5	-0.138		1883.97	0.1243
1842.68	-0.138		1884.46	0.1246
1842.85	-0.138		1884.97	0.1243
1843.01	-0.1376		1885.47	0.124
1843.17	-0.1376		1885.97	0.124
1843.34	-0.1376		1886.47	0.1234
1843.51	-0.1376		1886.97	0.1231
1843.68	-0.1373		1887.46	0.1228
1843.84	-0.1376		1887.96	0.1231
1844.01	-0.1376		1888.48	0.1228
1844.18	-0.1383		1888.96	0.1228
1844.35	-0.1383		1889.46	0.1225
1844.5	-0.1383		1889.97	0.1221
1844.67	-0.1383		1890.47	0.1221
1844.84	-0.138		1890.97	0.1218
1845.01	-0.138		1891.46	0.1218
1845.18	-0.138		1891.97	0.1218
1845.35	-0.138		1892.47	0.1215
1845.51	-0.138		1892.96	0.1215
1845.67	-0.138		1893.46	0.1212
1845.84	-0.138		1893.97	0.1209
1846.01	-0.1376		1894.46	0.1209
1846.18	-0.138		1894.96	0.1206
1846.34	-0.1376		1895.47	0.1206
1846.51	-0.1376		1895.97	0.1206
1846.68	-0.1373		1896.46	0.1203
1846.84	-0.1373		1896.97	0.1194
1847.01	-0.1373		1897.46	0.1197
1847.17	-0.1373		1897.96	0.1194
1847.35	-0.1373		1898.46	0.1194
1847.51	-0.1373		1898.96	0.1194
1847.67	-0.137		1899.44	0.1194
1847.84	-0.137		1899.78	0.1194
1848.02	-0.137		1900.28	0.119
1848.18	-0.137		1900.61	0.119
1848.34	-0.137		1901.12	0.1187
1848.51	-0.137		1901.62	0.1187
1848.68	-0.137		1902.12	0.1187
1848.85	-0.137		1902.61	0.119
1849.01	-0.1367		1903.11	0.1187
1849.18	-0.1367		1903.62	0.1187
1849.34	-0.137		1904.12	0.1187
1849.51	-0.1367		1904.62	0.1184
1849.67	-0.137		1905.12	0.1184
1849.84	-0.1367		1905.62	0.1184
1850.01	-0.1367		1906.12	0.1184
1850.18	-0.1367		1906.61	0.1181
1850.34	-0.1367		1907.12	0.1184
1850.51	-0.1367		1907.62	0.1181
1850.68	-0.1367		1908.12	0.1184
1850.84	-0.1364		1908.62	0.1184
1851.01	-0.1367		1909.11	0.1184
1851.17	-0.1364		1909.62	0.1184
1851.35	-0.1364		1910.12	0.1181
1851.51	-0.1367		1910.61	0.1184
1851.68	-0.1364		1911.12	0.1184
1851.84	-0.1364		1911.62	0.1184
1852.01	-0.1364		1912.11	0.1184
1852.18	-0.1364		1912.62	0.1181
1852.34	-0.1364		1913.11	0.1181
1852.51	-0.1364		1913.62	0.1181
1852.68	-0.1364		1914.11	0.1184
1852.85	-0.1364		1914.61	0.1184
1853.01	-0.1364		1915.12	0.1187
1853.17	-0.1364		1915.61	0.1184
1853.34	-0.1364		1916.12	0.1184
1853.5	-0.1364		1916.61	0.1187
1853.67	-0.1364		1917.11	0.1187
1853.85	-0.1364		1917.62	0.1187
1854.01	-0.1364		1918.12	0.119
1854.17	-0.1364		1918.62	0.119
1854.35	-0.1364		1919.12	0.119
1854.51	-0.1364		1919.61	0.1197
1854.68	-0.1361		1920.11	0.1194
1854.85	-0.1361		1920.62	0.1194
1855	-0.1364		1921.12	0.1197
1855.18	-0.1361		1921.62	0.1197
1855.34	-0.1361		1922.12	0.1197
1855.51	-0.1361		1922.61	0.1206
1855.67	-0.1361		1923.12	0.1206
1855.85	-0.1361		1923.62	0.1206
1856.01	-0.1361		1924.11	0.1209
1856.18	-0.1361		1924.61	0.1209
1856.34	-0.1361		1925.12	0.1212
1856.5	-0.1361		1925.62	0.1215
1856.68	-0.1358		1926.12	0.1218
1856.85	-0.1358		1926.62	0.1221
1857.01	-0.1358		1927.11	0.1228
1857.18	-0.1358		1927.62	0.1231
1857.34	-0.1358		1928.12	0.1231
1857.51	-0.1361		1928.62	0.1234
1857.67	-0.1361		1929.11	0.1243
1857.84	-0.1361		1929.62	0.1246
1858.01	-0.1361		1930.12	0.1249
1858.18	-0.1361		1930.62	0.1256
1858.34	-0.1361		1931.12	0.1262
1858.51	-0.1361		1931.62	0.1268
1858.67	-0.1361		1932.12	0.1283
1858.84	-0.1361		1932.62	0.1293
1859.01	-0.1355		1933.11	0.1305
1859.17	-0.1358		1933.61	0.1318
1859.34	-0.1355		1934.12	0.1333
1859.51	-0.1358		1934.61	0.1352
1859.68	-0.1355		1935.11	0.138
1859.84	-0.1355		1935.61	0.1407
1860.01	-0.1355		1936.12	0.1454
1860.18	-0.1355		1936.61	0.15
1860.35	-0.1358		1937.12	0.1553
1860.51	-0.1358		1937.62	0.1615
1860.67	-0.1358		1938.11	0.168
1860.84	-0.1358		1938.61	0.1749
1861.01	-0.1361		1939.11	0.1795
1861.17	-0.1361		1939.62	0.1814
1861.34	-0.1361		1940.12	0.027
1861.5	-0.1361		1940.61	0.014
1861.67	-0.1364		1941.11	0.0112
1861.85	-0.1364		1941.62	-0.1426
1862.01	-0.1364		1942.12	-0.1417
1862.18	-0.1364		1942.62	-0.1404
1862.34	-0.1367		1943.11	-0.1389
1862.51	-0.1367		1943.62	-0.1367
1862.68	-0.137		1944.11	-0.1349
1862.84	-0.1373		1944.61	-0.133
1863.01	-0.1373		1945.12	-0.1311
1863.17	-0.1376		1945.62	-0.1293
1863.34	-0.138		1946.11	-0.1283
1863.51	-0.1383		1946.62	-0.1268
1863.68	-0.1386		1947.12	-0.1265
1863.84	-0.1389		1947.61	-0.1249
1864.01	-0.1392		1948.12	-0.1243
1864.17	-0.1395		1948.61	-0.1234
1864.34	-0.1401		1949.12	-0.1221
1864.51	-0.1407		1949.61	-0.1215
1864.68	-0.1411		1950.12	-0.1209
1864.84	-0.1417		1950.62	-0.1203
1865.02	-0.1423		1951.12	-0.1197
1865.17	-0.1429		1951.62	-0.1187
1865.34	-0.1435		1952.12	-0.1184
1865.52	-0.1442		1952.61	-0.1178
1865.68	-0.1451		1953.12	-0.1175
1865.85	-0.146		1953.61	-0.1169
1866.01	-0.1469		1954.12	-0.1169
1866.17	-0.1479		1954.62	-0.1169
1866.35	-0.1488		1955.12	-0.1159
1866.51	-0.15		1955.62	-0.1156
1866.68	-0.1513		1956.11	-0.1153
1866.84	-0.1528		1956.61	-0.115
1867.01	-0.1547		1957.12	-0.115
1867.18	-0.1563		1957.61	-0.1144
1867.34	-0.1581		1958.12	-0.1144
1867.51	-0.1603		1958.61	-0.1141
1867.67	-0.1625		1959.12	-0.1135
1867.84	-0.1646		1959.62	-0.1135
1868.01	-0.1668		1960.09	-0.1132
1868.18	-0.1693		1960.43	-0.1128
1868.34	-0.1711		1960.92	-0.1128
1868.51	-0.1733		1961.1	-0.1125
1868.67	-0.1761		1961.6	-0.1125
1868.84	-0.178		1962.1	-0.1119
1869.01	-0.1804		1962.6	-0.1116
1869.18	-0.1826		1963.1	-0.1113
1869.35	-0.1851		1963.6	-0.1113
1869.51	-0.1866		1964.1	-0.111
1869.68	-0.1888		1964.6	-0.1113
1869.84	-0.1907		1965.1	-0.111
1870.01	-0.1931		1965.6	-0.1107
1870.18	-0.195		1966.1	-0.111
1870.34	-0.1972		1966.6	-0.111
1870.51	-0.1987		1967.1	-0.1107
1870.67	-0.2015		1967.6	-0.1101
1870.85	-0.204		1968.1	-0.1097
1871.01	-0.2065		1968.6	-0.1101
1871.18	-0.2096		1969.1	-0.1101
1871.34	-0.2121		1969.6	-0.1101
1871.51	-0.2145		1970.1	-0.1097
1871.67	-0.2164		1970.6	-0.1094
1871.84	-0.2186		1971.1	-0.1094
1872.01	-0.2207		1971.59	-0.1097
1872.17	-0.2232		1972.1	-0.1094
1872.34	-0.2251		1972.59	-0.1091
1872.51	-0.2276		1973.1	-0.1091
1872.67	-0.2294		1973.6	-0.1088
1872.85	-0.2322		1974.1	-0.1091
1873.01	-0.2334		1974.6	-0.1085
1873.18	-0.2347		1975.1	-0.1085
1873.34	-0.2387		1975.6	-0.1085
1873.5	-0.2412		1976.1	-0.1082
1873.67	-0.2427		1976.59	-0.1082
1873.85	-0.2452		1977.09	-0.1085
1874.01	-0.2471		1977.6	-0.1082
1874.18	-0.2486		1978.1	-0.1079
1874.34	-0.2511		1978.6	-0.1079
1874.51	-0.2545		1979.1	-0.1076
1874.67	-0.257		1979.6	-0.1079
1874.85	-0.2601		1980.1	-0.1079
1875	-0.262		1980.6	-0.1082
1875.17	-0.2654		1981.1	-0.1082
1875.34	-0.2666		1981.6	-0.1082
1875.51	-0.2682		1982.1	-0.1082
1875.67	-0.2706		1982.6	-0.1085
1875.84	-0.2716		1983.1	-0.1085
1876.01	-0.2741		1983.6	-0.1088
1876.17	-0.275		1984.1	-0.1088
1876.35	-0.2759		1984.6	-0.1088
1876.51	-0.2765		1985.1	-0.1088
1876.68	-0.2768		1985.6	-0.1091
1876.84	-0.2775		1986.11	-0.1094
1877.01	-0.2781		1986.6	-0.1094
1877.18	-0.2793		1987.1	-0.1101
1877.35	-0.2793		1987.6	-0.1104
1877.51	-0.2796		1988.1	-0.1104
1877.68	-0.2796		1988.6	-0.1107
1877.84	-0.2806		1989.1	-0.111
1878.01	-0.2803		1989.6	-0.1113
1878.18	-0.2796		1990.1	-0.1119
1878.34	-0.279		1990.6	-0.1128
1878.51	-0.2781		1991.1	-0.1135
1878.68	-0.2775		1991.6	-0.1144
1878.84	-0.2768		1992.1	-0.115
1879	-0.2768		1992.6	-0.1163
1879.18	-0.2756		1993.1	-0.1172
1879.34	-0.275		1993.6	-0.1184
1879.51	-0.2747		1994.1	-0.1206
1879.68	-0.2741		1994.6	-0.1221
1879.85	-0.2734		1995.1	-0.1237
1880.01	-0.2728		1995.61	-0.1259
1880.18	-0.2725		1996.11	-0.128
1880.34	-0.2716		1996.6	-0.1299
1880.51	-0.271		1997.1	-0.1308
1880.67	-0.2706		1997.6	-0.1314
1880.84	-0.27		1998.1	-0.1314
1881.01	-0.2697		1998.6	-0.1305
1881.17	-0.2688		1999.1	-0.1293
1881.35	-0.2679		1999.59	-0.128
1881.51	-0.2672		2000.1	-0.1271
1881.67	-0.2663		2000.6	-0.1265
1881.84	-0.266		2001.1	-0.0099
1882.02	-0.2654		2001.6	-0.0059
1882.07	-0.2654		2002.1	0.1184
1882.07	-0.022		2002.6	0.1218
1882.24	-0.0164		2003.09	0.1231
1882.41	-0.0133		2003.6	0.124
1882.58	-0.0118		2004.1	0.1249
1882.75	-0.0109		2004.6	0.1249
1882.91	-0.0099		2005.1	0.1246
1883.07	-0.0093		2005.6	0.1246
1883.07	0.262		2006.1	0.1249
1883.25	0.2164		2006.6	0.1243
1883.41	0.2021		2007.1	0.1243
1883.58	0.1897		2007.6	0.124
1883.74	0.1801		2008.1	0.124
1883.91	0.1733		2008.6	0.1237
1884.08	0.1693		2009.1	0.1237
1884.24	0.1662		2009.6	0.1234
1884.41	0.1634		2010.1	0.1231
1884.58	0.1609		2010.6	0.1228
1884.74	0.1603		2011.1	0.1228
1884.91	0.159		2011.6	0.1228
1885.07	0.1581		2012.1	0.1225
1885.24	0.1572		2012.6	0.1225
1885.42	0.1563		2013.1	0.1221
1885.58	0.1556		2013.6	0.1218
1885.74	0.155		2014.1	0.1218
1885.91	0.1547		2014.6	0.1215
1886.08	0.1541		2015.1	0.1212
1886.24	0.1535		2015.6	0.1212
1886.41	0.1531		2016.1	0.1209
1886.58	0.1528		2016.6	0.1209
1886.74	0.1525		2017.1	0.1209
1886.92	0.1519		2017.6	0.1206
1887.08	0.1519		2018.09	0.1203
1887.25	0.1516		2018.6	0.1206
1887.41	0.1513		2019.1	0.1206
1887.58	0.151		2019.6	0.1203
1887.75	0.151		2020.1	0.1203
1887.91	0.1507		2020.6	0.1203
1888.08	0.1507		2020.92	0.1203
1888.24	0.1504		2021.42	0.1197
1888.41	0.1504		2021.75	0.1197
1888.57	0.1504		2022.25	0.1197
1888.74	0.15		2022.75	0.1197
1888.91	0.15		2023.25	0.119
1889.08	0.1497		2023.75	0.119
1889.25	0.1497		2024.25	0.119
1889.41	0.1494		2024.75	0.1194
1889.57	0.1494		2025.25	0.119
1889.74	0.1494		2025.75	0.1194
1889.92	0.1457		2026.25	0.119
1890.08	0.1457		2026.75	0.1187
1890.24	0.1457		2027.25	0.1187
1890.41	0.146		2027.76	0.119
1890.57	0.146		2028.25	0.1187
1890.74	0.1457		2028.75	0.119
1890.91	0.1457		2029.25	0.1187
1891.07	0.1457		2029.75	0.119
1891.25	0.1457		2030.25	0.1187
1891.41	0.1457		2030.75	0.1184
1891.58	0.1457		2031.25	0.1187
1891.74	0.1454		2031.75	0.1187
1891.91	0.1454		2032.25	0.1187
1892.07	0.1454		2032.76	0.1187
1892.24	0.1454		2033.25	0.1187
1892.42	0.1454		2033.75	0.1187
1892.58	0.1454		2034.26	0.119
1892.75	0.1451		2034.75	0.1187
1892.91	0.1448		2035.25	0.119
1893.08	0.1448		2035.75	0.119
1893.25	0.1448		2036.25	0.1194
1893.41	0.1448		2036.75	0.1194
1893.57	0.1448		2037.25	0.119
1893.75	0.1448		2037.75	0.1194
1893.91	0.1448		2038.25	0.1194
1894.08	0.1445		2038.75	0.1194
1894.24	0.1442		2039.25	0.1194
1894.41	0.1442		2039.75	0.119
1894.58	0.1442		2040.25	0.1197
1894.74	0.1442		2040.75	0.1194
1894.91	0.1438		2041.25	0.1203
1895.08	0.1442		2041.75	0.1197
1895.25	0.1442		2042.25	0.1203
1895.41	0.1442		2042.75	0.1203
1895.57	0.1442		2043.25	0.1203
1895.74	0.1438		2043.75	0.1206
1895.91	0.1442		2044.25	0.1206
1896.07	0.1442		2044.76	0.1206
1896.25	0.1438		2045.26	0.1209
1896.41	0.1442		2045.75	0.1209
1896.57	0.1442		2046.25	0.1215
1896.74	0.1438		2046.75	0.1218
1896.91	0.1438		2047.25	0.1218
1897.08	0.1438		2047.75	0.1225
1897.25	0.1438		2048.25	0.1228
1897.41	0.1438		2048.75	0.1228
1897.58	0.1438		2049.25	0.1237
1897.74	0.1438		2049.75	0.1237
1897.91	0.1438		2050.26	0.1246
1898.07	0.1438		2050.75	0.1249
1898.25	0.1438		2051.25	0.1249
1898.41	0.1438		2051.75	0.1259
1898.58	0.1435		2052.25	0.1268
1898.75	0.1438		2052.75	0.1274
1898.91	0.1442		2053.25	0.128
1899.07	0.1442		2053.76	0.1293
1899.24	0.1442		2054.25	0.1305
1899.41	0.1442		2054.76	0.1314
1899.58	0.1442		2055.25	0.1333
1899.74	0.1442		2055.75	0.1358
1899.91	0.1442		2056.25	0.138
1900.08	0.1442		2056.75	0.1414
1900.25	0.1442		2057.25	0.1451
1900.41	0.1442		2057.75	0.1494
1900.58	0.1442		2058.25	0.1547
1900.74	0.1442		2058.75	0.16
1900.92	0.1442		2059.25	0.1662
1901.08	0.1442		2059.75	0.1724
1901.24	0.1445		2060.25	0.1773
1901.41	0.1445		2060.75	0.1798
1901.58	0.1445		2061.26	0.1798
1901.74	0.1448		2061.75	0.0164
1901.91	0.1448		2062.25	0.0118
1902.08	0.1448		2062.76	-0.1423
1902.25	0.1448		2063.25	-0.1411
1902.41	0.1448		2063.75	-0.1407
1902.58	0.1451		2064.26	-0.1389
1902.74	0.1451		2064.75	-0.137
1902.91	0.1451		2065.25	-0.1352
1903.08	0.1451		2065.76	-0.1333
1903.25	0.1454		2066.25	-0.1314
1903.42	0.1451		2066.75	-0.1299
1903.57	0.1451		2067.25	-0.1283
1903.75	0.1454		2067.76	-0.1271
1903.91	0.1454		2068.25	-0.1262
1904.08	0.1454		2068.75	-0.1249
1904.24	0.1454		2069.26	-0.124
1904.41	0.1457		2069.75	-0.1231
1904.58	0.1457		2070.25	-0.1225
1904.75	0.1457		2070.75	-0.1212
1904.91	0.146		2071.25	-0.1209
1905.08	0.146		2071.75	-0.12
1905.25	0.1445		2072.25	-0.1197
1905.41	0.1448		2072.75	-0.1194
1905.58	0.1448		2073.25	-0.1184
1905.75	0.1451		2073.75	-0.1184
1905.91	0.1454		2074.25	-0.1178
1906.08	0.1454		2074.75	-0.1172
1906.24	0.1457		2075.25	-0.1169
1906.41	0.1457		2075.75	-0.1163
1906.57	0.146		2076.25	-0.1156
1906.74	0.146		2076.75	-0.1156
1906.91	0.1466		2077.25	-0.1153
1907.08	0.1466		2077.75	-0.115
1907.25	0.1469		2078.26	-0.1144
1907.41	0.1473		2078.76	-0.1144
1907.57	0.1476		2079.25	-0.1138
1907.75	0.1479		2079.75	-0.1138
1907.91	0.1479		2080.25	-0.1138
1908.08	0.1485		2080.76	-0.1135
1908.25	0.1488		2081.25	-0.1135
1908.41	0.1491		2081.55	-0.1128
1908.58	0.1494		2082.06	-0.1125
1908.74	0.1497		2082.39	-0.1119
1908.91	0.1497		2082.9	-0.1125
1909.08	0.15		2083.4	-0.1119
1909.25	0.1504		2083.9	-0.1116
1909.41	0.1507		2084.4	-0.1116
1909.57	0.151		2084.89	-0.1116
1909.75	0.1513		2085.41	-0.111
1909.91	0.1516		2085.9	-0.111
1910.08	0.1516		2086.4	-0.111
1910.25	0.1519		2086.9	-0.1107
1910.41	0.1525		2087.4	-0.1104
1910.58	0.1525		2087.9	-0.1107
1910.74	0.1528		2088.4	-0.1101
1910.91	0.1531		2088.89	-0.1097
1911.08	0.1535		2089.4	-0.1097
1911.25	0.1538		2089.9	-0.1097
1911.41	0.1541		2090.4	-0.1094
1911.57	0.1544		2090.9	-0.1094
1911.74	0.1544		2091.4	-0.1091
1911.91	0.155		2091.9	-0.1088
1912.08	0.1553		2092.4	-0.1088
1912.24	0.1556		2092.9	-0.1091
1912.41	0.1559		2093.4	-0.1091
1912.58	0.1563		2093.9	-0.1088
1912.74	0.1563		2094.4	-0.1091
1912.91	0.1566		2094.9	-0.1091
1913.07	0.1569		2095.4	-0.1088
1913.24	0.1575		2095.9	-0.1088
1913.41	0.1581		2096.4	-0.1088
1913.58	0.1584		2096.9	-0.1085
1913.75	0.1581		2097.4	-0.1085
1913.91	0.1581		2097.9	-0.1085
1914.08	0.1584		2098.4	-0.1082
1914.25	0.1597		2098.9	-0.1082
1914.41	0.1597		2099.4	-0.1079
1914.57	0.16		2099.9	-0.1082
1914.75	0.1603		2100.4	-0.1079
1914.91	0.1606		2100.9	-0.1082
1915.08	0.1609		2101.4	-0.1082
1915.24	0.1612		2101.9	-0.1079
1915.41	0.1618		2102.4	-0.1079
1915.57	0.1625		2102.9	-0.1082
1915.75	0.1628		2103.4	-0.1076
1915.91	0.1634		2103.9	-0.1079
1916.08	0.1637		2104.4	-0.1082
1916.24	0.164		2104.89	-0.1079
1916.41	0.1646		2105.4	-0.1085
1916.58	0.1649		2105.9	-0.1085
1916.74	0.1677		2106.4	-0.1085
1916.92	0.168		2106.9	-0.1088
1917.07	0.1683		2107.4	-0.1085
1917.25	0.169		2107.9	-0.1088
1917.42	0.1693		2108.4	-0.1094
1917.58	0.1696		2108.89	-0.1094
1917.75	0.1699		2109.4	-0.1094
1917.92	0.1714		2109.89	-0.1101
1918.07	0.1718		2110.4	-0.1104
1918.24	0.1721		2110.9	-0.1107
1918.41	0.1727		2111.4	-0.1113
1918.58	0.1736		2111.89	-0.1116
1918.75	0.1752		2112.4	-0.1128
1918.91	0.1758		2112.9	-0.1135
1919.08	0.1764		2113.4	-0.1141
1919.24	0.1776		2113.9	-0.1153
1919.41	0.1786		2114.4	-0.1166
1919.58	0.1792		2114.9	-0.1175
1919.74	0.1798		2115.4	-0.1187
1919.91	0.1817		2115.9	-0.1203
1920.08	0.1835		2116.4	-0.1221
1920.25	0.1848		2116.9	-0.124
1920.42	0.1866		2117.39	-0.1259
1920.57	0.1882		2117.9	-0.1271
1920.74	0.1897		2118.39	-0.128
1920.92	0.191		2118.9	-0.1287
1921.08	0.1922		2119.4	-0.1287
1921.24	0.1938		2119.89	-0.128
1921.41	0.195		2120.4	-0.1277
1921.58	0.1969		2120.89	-0.1265
1921.75	0.1978		2121.4	-0.1256
1921.91	0.1993		2121.89	-0.1243
1922.08	0.199		2122.4	-0.009
1922.24	0.2		2122.9	-0.0053
1922.41	0.2009		2123.4	0.1181
1922.58	0.2024		2123.9	0.1209
1922.75	0.2031		2124.39	0.1225
1922.92	0.2052		2124.9	0.1231
1923.08	0.2062		2125.39	0.1237
1923.25	0.2096		2125.89	0.124
1923.41	0.2114		2126.4	0.1243
1923.57	0.2124		2126.9	0.124
1923.75	0.2152		2127.4	0.124
1923.91	0.2167		2127.89	0.124
1924.08	0.2186		2128.4	0.1237
1924.25	0.2201		2128.9	0.1237
1924.41	0.2229		2129.4	0.1234
1924.58	0.2254		2129.9	0.1231
1924.74	0.2279		2130.4	0.1228
1924.91	0.2303		2130.9	0.1225
1925.07	0.2325		2131.39	0.1225
1925.24	0.2344		2131.9	0.1221
1925.42	0.2378		2132.4	0.1221
1925.58	0.2403		2132.9	0.1218
1925.74	0.2434		2133.4	0.1215
1925.91	0.2471		2133.9	0.1215
1926.07	0.2489		2134.4	0.1215
1926.25	0.2536		2134.9	0.1212
1926.41	0.2558		2135.4	0.1209
1926.58	0.2598		2135.9	0.1209
1926.74	0.2635		2136.4	0.1206
1926.91	0.2648		2136.89	0.1203
1927.07	0.2669		2137.39	0.1203
1927.25	0.2685		2137.92	0.1197
1927.41	0.2685		2138.4	0.1197
1927.57	0.2682		2138.9	0.1203
1927.74	0.266		2139.4	0.1203
1927.91	0.2648		2139.9	0.1197
1928.08	0.2632		2140.4	0.1203
1928.25	0.2613		2140.9	0.1203
1928.41	0.2595		2141.4	0.1197
1928.58	0.2579		2141.9	0.1197
1928.74	0.2564		2142.2	0.1194
1928.91	0.2551		2142.7	0.1197
1929.08	0.2536		2143.04	0.1194
1929.24	0.2527		2143.55	0.1194
1929.41	0.2505		2144.04	0.1194
1929.58	0.2499		2144.54	0.1194
1929.75	0.2496		2145.04	0.1194
1929.91	0.2499		2145.55	0.119
1930.08	0.2496		2146.04	0.1187
1930.25	0.2493		2146.54	0.119
1930.41	0.2486		2147.05	0.119
1930.58	0.2483		2147.55	0.119
1930.75	0.2468		2148.04	0.1187
1930.91	0.2471		2148.55	0.119
1931.08	0.2465		2149.04	0.1184
1931.24	0.2465		2149.54	0.1184
1931.41	0.2449		2150.04	0.1184
1931.58	0.2452		2150.54	0.1187
1931.74	0.2452		2151.04	0.1187
1931.91	0.2437		2151.54	0.119
1932.08	0.2443		2152.04	0.1187
1932.24	0.244		2152.54	0.1187
1932.41	0.2431		2153.05	0.119
1932.58	0.2437		2153.54	0.119
1932.74	0.2434		2154.04	0.119
1932.91	0.2431		2154.55	0.1184
1933.07	0.2427		2155.04	0.119
1933.24	0.2431		2155.54	0.1187
1933.41	0.2424		2156.04	0.1187
1933.58	0.2421		2156.54	0.1187
1933.74	0.2421		2157.04	0.119
1933.91	0.2421		2157.55	0.1194
1934.07	0.2424		2158.04	0.1194
1934.25	0.2418		2158.54	0.1194
1934.41	0.2418		2159.04	0.119
1934.58	0.2415		2159.54	0.1197
1934.74	0.2415		2160.04	0.1197
1934.91	0.2415		2160.54	0.1194
1935.08	0.2415		2161.05	0.1194
1935.25	0.2412		2161.55	0.1197
1935.41	0.2409		2162.04	0.1203
1935.58	0.2403		2162.54	0.1203
1935.74	0.2403		2163.04	0.1203
1935.91	0.24		2163.54	0.1203
1936.07	0.2403		2164.05	0.1206
1936.25	0.24		2164.54	0.1206
1936.41	0.2403		2165.05	0.1206
1936.58	0.24		2165.55	0.1206
1936.74	0.24		2166.05	0.1209
1936.91	0.2396		2166.54	0.1212
1937.08	0.2396		2167.05	0.1212
1937.24	0.2396		2167.54	0.1215
1937.41	0.2396		2168.04	0.1218
1937.58	0.2396		2168.54	0.1221
1937.75	0.2396		2169.04	0.1225
1937.91	0.2393		2169.54	0.1231
1938.08	0.2396		2170.04	0.1237
1938.24	0.2393		2170.55	0.124
1938.42	0.2396		2171.04	0.1243
1938.58	0.2396		2171.55	0.1249
1938.74	0.2396		2172.05	0.1252
1938.91	0.2396		2172.55	0.1256
1939.08	0.2396		2173.04	0.1265
1939.25	0.2393		2173.54	0.1268
1939.41	0.2393		2174.04	0.128
1939.58	0.239		2174.55	0.1283
1939.74	0.2387		2175.04	0.1299
1939.91	0.2387		2175.54	0.1305
1940.08	0.2387		2176.04	0.1321
1940.24	0.2384		2176.54	0.1336
1940.41	0.2384		2177.04	0.1358
1940.58	0.2384		2177.54	0.1383
1940.75	0.2378		2178.04	0.1417
1940.91	0.0279		2178.54	0.1454
1941.08	0.0254		2179.04	0.15
1941.24	0.0254		2179.54	0.1541
1941.41	0.0254		2180.05	0.1594
1941.58	0.0251		2180.54	0.1656
1941.75	0.0248		2181.05	0.1714
1941.91	0.0242		2181.56	0.1758
1942.08	0.0236		2182.04	0.1776
1942.25	0.0239		2182.54	0.178
1942.41	0.0236		2183.05	0.0158
1942.58	0.0236		2183.55	0.0118
1942.75	0.0236		2184.05	-0.142
1942.81	0.0233		2184.54	-0.1414
1942.81	0.0019		2185.05	-0.1404
1942.98	0.0019		2185.54	-0.1392
1943.15	0.0019		2186.05	-0.1376
1943.31	0.0019		2186.55	-0.1358
1943.49	0.0019		2187.05	-0.1339
1943.64	0.0019		2187.55	-0.1324
1943.81	0.0019		2188.04	-0.1308
1943.81	-0.0205		2188.55	-0.129
1943.99	-0.0186		2189.05	-0.1277
1944.15	-0.0183		2189.54	-0.1268
1944.32	-0.0174		2190.05	-0.1259
1944.49	-0.0174		2190.54	-0.1246
1944.65	-0.0174		2191.04	-0.1237
1944.82	-0.0174		2191.55	-0.1234
1944.98	-0.0174		2192.04	-0.1221
1945.15	-0.0174		2192.55	-0.1215
1945.32	-0.0174		2193.05	-0.1209
1945.49	-0.0174		2193.55	-0.1203
1945.64	-0.0177		2194.04	-0.12
1945.82	-0.018		2194.55	-0.1197
1945.99	-0.018		2195.05	-0.119
1946.15	-0.0183		2195.54	-0.1181
1946.32	-0.0183		2196.04	-0.1178
1946.48	-0.0192		2196.54	-0.1175
1946.65	-0.0195		2197.05	-0.1169
1946.81	-0.0195		2197.55	-0.1169
1946.98	-0.0195		2198.04	-0.1163
1947.15	-0.0202		2198.54	-0.1159
1947.31	-0.0208		2199.05	-0.1159
1947.49	-0.0313		2199.55	-0.1156
1947.65	-0.1411		2200.04	-0.115
1947.81	-0.0251		2200.55	-0.115
1947.98	-0.031		2201.05	-0.1147
1948.14	-0.0347		2201.55	-0.1144
1948.31	-0.0555		2202.04	-0.1144
1948.48	-0.0564		2202.54	-0.1138
1948.65	-0.057		2202.84	-0.1138
1948.82	-0.0583		2203.34	-0.1132
1948.98	-0.0583		2203.67	-0.1135
1949.15	-0.0583		2204.17	-0.1128
1949.32	-0.0583		2204.67	-0.1125
1949.48	-0.0583		2205.17	-0.1125
1949.65	-0.0583		2205.67	-0.1119
1949.82	-0.0583		2206.17	-0.1125
1949.98	-0.058		2206.67	-0.1119
1950.15	-0.058		2207.18	-0.1116
1950.31	-0.058		2207.68	-0.1116
1950.48	-0.0577		2208.17	-0.1116
1950.65	-0.0577		2208.67	-0.1113
1950.81	-0.0577		2209.18	-0.1107
1950.98	-0.0608		2209.68	-0.111
1951.15	-0.0698		2210.18	-0.1107
1951.31	-0.0691		2210.68	-0.1104
1951.48	-0.0698		2211.17	-0.1104
1951.65	-0.0691		2211.67	-0.1101
1951.82	-0.0688		2212.18	-0.1101
1951.98	-0.0685		2212.67	-0.1097
1952.15	-0.0676		2213.18	-0.1097
1952.32	-0.0673		2213.67	-0.1097
1952.49	-0.0673		2214.18	-0.1094
1952.65	-0.067		2214.67	-0.1094
1952.82	-0.067		2215.17	-0.1094
1952.98	-0.067		2215.67	-0.1094
1953.15	-0.0667		2216.18	-0.1091
1953.32	-0.0667		2216.68	-0.1091
1953.48	-0.0567		2217.17	-0.1094
1953.65	-0.0657		2217.67	-0.1091
1953.82	-0.0657		2218.18	-0.1091
1953.99	-0.0657		2218.68	-0.1091
1954.15	-0.0657		2219.18	-0.1091
1954.31	-0.0657		2219.67	-0.1088
1954.48	-0.0552		2220.18	-0.1085
1954.64	-0.0552		2220.67	-0.1088
1954.81	-0.0555		2221.17	-0.1088
1954.98	-0.0555		2221.68	-0.1088
1955.15	-0.0555		2222.19	-0.1088
1955.32	-0.0561		2222.68	-0.1088
1955.48	-0.0567		2223.18	-0.1085
1955.65	-0.0577		2223.69	-0.1085
1955.81	-0.058		2224.18	-0.1085
1955.98	-0.0583		2224.68	-0.1082
1956.15	-0.0642		2225.18	-0.1082
1956.32	-0.062		2225.67	-0.1085
1956.48	-0.0626		2226.18	-0.1088
1956.65	-0.0629		2226.67	-0.1088
1956.82	-0.0632		2227.17	-0.1085
1956.98	-0.0632		2227.67	-0.1085
1957.15	-0.0636		2228.18	-0.1091
1957.32	-0.0636		2228.67	-0.1088
1957.48	-0.0636		2229.17	-0.1091
1957.65	-0.0642		2229.68	-0.1094
1957.81	-0.0645		2230.17	-0.1094
1957.99	-0.0645		2230.67	-0.1097
1958.14	-0.0648		2231.18	-0.1097
1958.31	-0.0651		2231.67	-0.1107
1958.48	-0.066		2232.17	-0.111
1958.64	-0.062		2232.67	-0.111
1958.81	-0.0623		2233.18	-0.1113
1958.99	-0.0626		2233.68	-0.1125
1959.14	-0.0623		2234.17	-0.1132
1959.32	-0.0626		2234.68	-0.1141
1959.48	-0.0629		2235.18	-0.115
1959.65	-0.0629		2235.67	-0.1166
1959.82	-0.0632		2236.18	-0.1172
1959.98	-0.0639		2236.68	-0.1187
1960.15	-0.0645		2237.18	-0.1203
1960.31	-0.0654		2237.67	-0.1221
1960.48	-0.0667		2238.17	-0.1237
1960.65	-0.0676		2238.67	-0.1252
1960.81	-0.0685		2239.18	-0.1268
1960.99	-0.1221		2239.68	-0.1274
1961.14	-0.1225		2240.17	-0.1271
1961.32	-0.0372
1961.48	-0.0536
1961.65	-0.0536
1961.82	-0.0539
1961.98	-0.0543
1962.15	-0.0567
1962.31	-0.0564
1962.48	-0.0564
1962.65	-0.0564
1962.81	-0.0564
1962.98	-0.0564
1963.14	-0.0555
1963.32	-0.0552
1963.49	-0.0549
1963.65	-0.0546
1963.82	-0.0539
1963.99	-0.0533
1964.15	-0.053
1964.31	-0.0527
1964.48	-0.0527
1964.65	-0.0524
1964.81	-0.0524
1964.99	-0.0515
1965.14	-0.0515
1965.32	-0.0518
1965.48	-0.0521
1965.65	-0.0518
1965.82	-0.0518
1965.99	-0.0515
1966.14	-0.0515
1966.32	-0.0521
1966.49	-0.0524
1966.65	-0.0536
1966.81	-0.0536
1966.98	-0.0524
1967.14	-0.0524
1967.31	-0.0536
1967.49	-0.0539
1967.65	-0.0539
1967.81	-0.0539
1967.98	-0.0099
1968.14	-0.0099
1968.31	-0.0099
1968.48	-0.0099
1968.65	-0.0096
1968.82	-0.0096
1968.99	-0.0096
1969.14	-0.0096
1969.31	-0.0096
1969.48	-0.0096
1969.64	-0.0096
1969.81	-0.0096
1969.99	-0.0096
1970.15	-0.0096
1970.32	-0.0096
1970.49	-0.0096
1970.65	-0.0096
1970.81	-0.0096
1970.98	-0.0093
1971.15	-0.0093
1971.32	-0.0093
1971.48	-0.0096
1971.65	-0.0093
1971.82	-0.0093
1971.98	-0.0093
1972.15	-0.0093
1972.31	-0.0093
1972.48	-0.0093
1972.65	-0.0093
1972.81	-0.0093
1972.98	-0.0093
1973.15	-0.0093
1973.31	-0.0093
1973.49	-0.0093
1973.65	-0.0093
1973.81	-0.0093
1973.98	-0.0093
1974.14	-0.0093
1974.32	-0.0093
1974.48	-0.0093
1974.65	-0.009
1974.81	-0.009
1974.98	-0.009
1975.15	-0.009
1975.31	-0.009
1975.48	-0.009
1975.65	-0.009
1975.81	-0.0093
1975.98	-0.0093
1976.15	-0.0093
1976.32	-0.0093
1976.48	-0.0093
1976.65	-0.0093
1976.81	-0.009
1976.99	-0.009
1977.14	-0.009
1977.31	-0.009
1977.48	-0.009
1977.65	-0.009
1977.81	-0.009
1977.98	-0.009
1978.14	-0.009
1978.31	-0.009
1978.48	-0.009
1978.64	-0.009
1978.81	-0.009
1978.98	-0.009
1979.15	-0.009
1979.32	-0.009
1979.48	-0.009
1979.65	-0.009
1979.82	-0.009
1979.99	-0.009
1980.15	-0.009
1980.32	-0.009
1980.48	-0.009
1980.65	-0.009
1980.81	-0.009
1980.98	-0.009
1981.15	-0.009
1981.31	-0.009
1981.48	-0.009
1981.65	-0.009
1981.82	-0.009
1981.99	-0.009
1982.15	-0.009
1982.32	-0.009
1982.48	-0.009
1982.65	-0.009
1982.82	-0.009
1982.98	-0.009
1983.15	-0.0087
1983.32	-0.0087
1983.48	-0.009
1983.64	-0.009
1983.81	-0.009
1983.98	-0.009
1984.15	-0.0087
1984.31	-0.0087
1984.48	-0.0087
1984.65	-0.0087
1984.82	-0.0087
1984.98	-0.0087
1985.15	-0.0087
1985.32	-0.0087
1985.49	-0.0087
1985.66	-0.0087
1985.81	-0.0087
1985.98	-0.0087
1986.15	-0.0087
1986.31	-0.0087
1986.48	-0.0087
1986.65	-0.0087
1986.81	-0.0084
1986.99	-0.0087
1987.15	-0.0087
1987.31	-0.0087
1987.48	-0.0087
1987.65	-0.0087
1987.82	-0.0084
1987.98	-0.0084
1988.15	-0.0084
1988.31	-0.0084
1988.48	-0.0084
1988.64	-0.0084
1988.82	-0.0084
1988.98	-0.0084
1989.15	-0.0084
1989.31	-0.0084
1989.48	-0.0084
1989.65	-0.0084
1989.81	-0.0084
1989.98	-0.0084
1990.15	-0.0084
1990.32	-0.0084
1990.48	-0.0084
1990.65	-0.0084
1990.82	-0.0084
1990.98	-0.0084
1991.14	-0.0084
1991.32	-0.0084
1991.48	-0.0084
1991.65	-0.0084
1991.82	-0.0084
1991.98	-0.0084
1992.15	-0.0084
1992.32	-0.0084
1992.49	-0.0084
1992.64	-0.0084
1992.81	-0.0084
1992.99	-0.0084
1993.15	-0.0084
1993.32	-0.0084
1993.48	-0.0081
1993.65	-0.0084
1993.82	-0.0084
1993.98	-0.0084
1994.15	-0.0084
1994.32	-0.0084
1994.48	-0.0084
1994.65	-0.0084
1994.82	-0.0084
1994.98	-0.0084
1995.15	-0.0084
1995.31	-0.0084
1995.48	-0.0084
1995.65	-0.0084
1995.81	-0.0084
1995.98	-0.0084
1996.15	-0.0084
1996.31	-0.0084
1996.48	-0.0081
1996.65	-0.0084
1996.81	-0.0084
1996.99	-0.0081
1997.14	-0.0084
1997.32	-0.0084
1997.48	-0.0081
1997.65	-0.0084
1997.82	-0.0084
1997.98	-0.0084
1998.15	-0.0084
1998.31	-0.0084
1998.48	-0.0081
1998.65	-0.0081
1998.81	-0.0081
1998.98	-0.0084
1999.15	-0.0084
1999.31	-0.0084
1999.48	-0.0084
1999.65	-0.0084
1999.81	-0.0081
1999.98	-0.0084
2000.14	-0.0084
2000.31	-0.0084
2000.48	-0.0084
2000.65	-0.0084
2000.81	-0.0081
2000.98	-0.0081
2001.15	-0.0081
2001.32	-0.0081
2001.49	-0.0084
2001.65	-0.0081
2001.82	-0.0084
2001.98	-0.0084
2002.15	-0.0084
2002.31	-0.0084
2002.49	-0.0084
2002.65	-0.0084
2002.82	-0.0081
2002.98	-0.0084
2003.15	-0.0081
2003.31	-0.0084
2003.48	-0.0081
2003.56	-0.0084
2003.56	0.0016
2003.73	0.0016
2003.9	0.0019
2004.07	0.0016
2004.23	0.0016
2004.4	0.0019
2004.56	0.0016
2004.57	0.0016
2004.57	0.0115
2004.75	0.0115
2004.9	0.0115
2005.07	0.0112
2005.24	0.0115
2005.41	0.0112
2005.58	0.0112
2005.74	0.0115
2005.91	0.0115
2006.08	0.0112
2006.24	0.0112
2006.41	0.0112
2006.57	0.0112
2006.74	0.0115
2006.91	0.0115
2007.08	0.0112
2007.24	0.0112
2007.41	0.0115
2007.57	0.0112
2007.74	0.0112
2007.91	0.0115
2008.07	0.0115
2008.24	0.0115
2008.41	0.0112
2008.58	0.0115
2008.74	0.0112
2008.91	0.0115
2009.08	0.0112
2009.24	0.0115
2009.41	0.0112
2009.58	0.0112
2009.75	0.0112
2009.91	0.0115
2010.08	0.0112
2010.24	0.0112
2010.41	0.0112
2010.58	0.0112
2010.75	0.0112
2010.91	0.0112
2011.07	0.0112
2011.24	0.0115
2011.41	0.0115
2011.57	0.0115
2011.74	0.0112
2011.9	0.0112
2012.08	0.0112
2012.25	0.0112
2012.41	0.0115
2012.58	0.0115
2012.74	0.0115
2012.91	0.0115
2013.07	0.0112
2013.24	0.0112
2013.41	0.0112
2013.57	0.0112
2013.74	0.0112
2013.92	0.0115
2014.07	0.0115
2014.24	0.0115
2014.4	0.0115
2014.57	0.0115
2014.74	0.0115
2014.91	0.0115
2015.07	0.0115
2015.24	0.0115
2015.41	0.0115
2015.58	0.0115
2015.74	0.0115
2015.91	0.0115
2016.07	0.0115
2016.24	0.0115
2016.42	0.0115
2016.57	0.0115
2016.75	0.0115
2016.91	0.0115
2017.08	0.0112
2017.24	0.0115
2017.41	0.0115
2017.58	0.0115
2017.74	0.0115
2017.91	0.0112
2018.08	0.0115
2018.25	0.0115
2018.41	0.0115
2018.58	0.0112
2018.74	0.0115
2018.91	0.0115
2019.08	0.0115
2019.24	0.0112
2019.41	0.0112
2019.58	0.0115
2019.74	0.0115
2019.91	0.0115
2020.07	0.0115
2020.24	0.0112
2020.4	0.0115
2020.58	0.0115
2020.74	0.0112
2020.91	0.0112
2021.08	0.0115
2021.24	0.0112
2021.41	0.0112
2021.58	0.0115
2021.74	0.0115
2021.91	0.0115
2022.08	0.0115
2022.25	0.0115
2022.41	0.0115
2022.58	0.0112
2022.75	0.0112
2022.91	0.0115
2023.07	0.0115
2023.24	0.0115
2023.41	0.0115
2023.58	0.0112
2023.74	0.0112
2023.91	0.0115
2024.07	0.0115
2024.24	0.0115
2024.41	0.0115
2024.57	0.0115
2024.74	0.0115
2024.91	0.0115
2025.07	0.0115
2025.25	0.0115
2025.41	0.0115
2025.57	0.0115
2025.74	0.0115
2025.91	0.0115
2026.08	0.0112
2026.25	0.0115
2026.41	0.0115
2026.58	0.0115
2026.74	0.0115
2026.9	0.0112
2027.08	0.0112
2027.25	0.0115
2027.41	0.0115
2027.58	0.0112
2027.74	0.0115
2027.91	0.0115
2028.07	0.0115
2028.25	0.0115
2028.41	0.0115
2028.58	0.0115
2028.75	0.0115
2028.91	0.0115
2029.08	0.0115
2029.24	0.0115
2029.4	0.0115
2029.58	0.0115
2029.74	0.0112
2029.91	0.0115
2030.07	0.0115
2030.24	0.0115
2030.41	0.0115
2030.57	0.0115
2030.75	0.0115
2030.91	0.0115
2031.08	0.0115
2031.24	0.0112
2031.41	0.0115
2031.57	0.0115
2031.74	0.0115
2031.91	0.0115
2032.08	0.0115
2032.25	0.0115
2032.41	0.0112
2032.58	0.0115
2032.74	0.0112
2032.91	0.0115
2033.07	0.0115
2033.24	0.0115
2033.4	0.0115
2033.57	0.0112
2033.75	0.0115
2033.91	0.0112
2034.08	0.0115
2034.24	0.0115
2034.41	0.0115
2034.57	0.0115
2034.74	0.0115
2034.91	0.0115
2035.07	0.0115
2035.24	0.0115
2035.41	0.0112
2035.57	0.0115
2035.74	0.0115
2035.91	0.0115
2036.07	0.0115
2036.24	0.0115
2036.41	0.0115
2036.58	0.0115
2036.74	0.0115
2036.9	0.0112
2037.07	0.0112
2037.25	0.0115
2037.41	0.0115
2037.58	0.0115
2037.74	0.0115
2037.91	0.0115
2038.07	0.0115
2038.25	0.0115
2038.41	0.0115
2038.57	0.0112
2038.74	0.0112
2038.91	0.0115
2039.07	0.0115
2039.24	0.0115
2039.41	0.0115
2039.57	0.0115
2039.74	0.0115
2039.91	0.0112
2040.08	0.0115
2040.24	0.0115
2040.41	0.0115
2040.57	0.0115
2040.74	0.0115
2040.91	0.0115
2041.08	0.0112
2041.24	0.0115
2041.4	0.0112
2041.57	0.0115
2041.75	0.0115
2041.91	0.0115
2042.08	0.0115
2042.24	0.0115
2042.41	0.0115
2042.57	0.0115
2042.74	0.0115
2042.91	0.0115
2043.08	0.0115
2043.25	0.0115
2043.41	0.0115
2043.58	0.0115
2043.74	0.0115
2043.91	0.0115
2044.07	0.0115
2044.24	0.0115
2044.41	0.0115
2044.58	0.0115
2044.74	0.0115
2044.91	0.0115
2045.08	0.0112
2045.24	0.0115
2045.41	0.0115
2045.58	0.0115
2045.74	0.0115
2045.91	0.0115
2046.07	0.0115
2046.25	0.0115
2046.4	0.0115
2046.57	0.0115
2046.74	0.0112
2046.91	0.0115
2047.08	0.0112
2047.25	0.0115
2047.41	0.0115
2047.58	0.0115
2047.74	0.0115
2047.91	0.0115
2048.08	0.0115
2048.24	0.0112
2048.41	0.0115
2048.57	0.0115
2048.74	0.0115
2048.91	0.0115
2049.08	0.0115
2049.25	0.0112
2049.41	0.0115
2049.57	0.0115
2049.74	0.0115
2049.91	0.0115
2050.07	0.0115
2050.25	0.0115
2050.41	0.0115
2050.58	0.0115
2050.74	0.0115
2050.91	0.0115
2051.08	0.0115
2051.24	0.0115
2051.4	0.0115
2051.57	0.0115
2051.74	0.0115
2051.9	0.0115
2052.08	0.0115
2052.24	0.0115
2052.41	0.0115
2052.58	0.0115
2052.74	0.0115
2052.91	0.0115
2053.07	0.0115
2053.24	0.0115
2053.41	0.0115
2053.58	0.0115
2053.75	0.0115
2053.91	0.0115
2054.08	0.0115
2054.24	0.0115
2054.41	0.0115
2054.57	0.0115
2054.74	0.0115
2054.91	0.0115
2055.07	0.0115
2055.24	0.0115
2055.41	0.0115
2055.58	0.0115
2055.75	0.0115
2055.91	0.0115
2056.08	0.0112
2056.24	0.0115
2056.41	0.0115
2056.58	0.0115
2056.74	0.0115
2056.91	0.0115
2057.08	0.0115
2057.24	0.0115
2057.41	0.0115
2057.57	0.0115
2057.74	0.0115
2057.91	0.0115
2058.07	0.0115
2058.25	0.0115
2058.41	0.0112
2058.58	0.0112
2058.74	0.0115
2058.91	0.0115
2059.08	0.0115
2059.24	0.0115
2059.4	0.0115
2059.57	0.0115
2059.74	0.0115
2059.9	0.0115
2060.07	0.0115
2060.24	0.0115
2060.41	0.0115
2060.57	0.0115
2060.75	0.0115
2060.91	0.0115
2061.08	0.0115
2061.24	0.0115
2061.41	0.0112
2061.57	0.0115
2061.74	0.0115
2061.91	0.0115
2062.08	0.0115
2062.24	0.0115
2062.41	0.0115
2062.57	0.0115
2062.74	0.0115
2062.91	0.0115
2063.08	0.0112
2063.25	0.0115
2063.41	0.0115
2063.57	0.0115
2063.74	0.0115
2063.91	0.0115
2064.07	0.0115
2064.24	0.0115
2064.31	0.0115
2064.31	0.0016
2064.48	0.0016
2064.65	0.0016
2064.81	0.0019
2064.98	0.0016
2065.14	0.0019
2065.32	0.0016
2065.32	-0.0081
2065.49	-0.0081
2065.65	-0.0081
2065.82	-0.0081
2065.98	-0.0081
2066.16	-0.0081
2066.32	-0.0081
2066.48	-0.0081
2066.65	-0.0081
2066.82	-0.0081
2066.99	-0.0081
2067.16	-0.0081
2067.32	-0.0081
2067.49	-0.0081
2067.66	-0.0081
2067.82	-0.0081
2067.99	-0.0081
2068.16	-0.0081
2068.32	-0.0081
2068.49	-0.0081
2068.65	-0.0081
2068.82	-0.0081
2068.99	-0.0081
2069.15	-0.0084
2069.32	-0.0081
2069.49	-0.0081
2069.66	-0.0081
2069.82	-0.0081
2069.99	-0.0081
2070.15	-0.0081
2070.33	-0.0081
2070.49	-0.0081
2070.66	-0.0081
2070.82	-0.0081
2070.99	-0.0081
2071.16	-0.0081
2071.32	-0.0081
2071.48	-0.0081
2071.65	-0.0081
2071.83	-0.0081
2071.99	-0.0081
2072.15	-0.0081
2072.32	-0.0081
2072.48	-0.0081
2072.65	-0.0081
2072.82	-0.0081
2072.99	-0.0081
2073.15	-0.0081
2073.33	-0.0081
2073.49	-0.0081
2073.66	-0.0081
2073.82	-0.0081
2073.99	-0.0081
2074.15	-0.0081
2074.33	-0.0081
2074.49	-0.0081
2074.66	-0.0081
2074.82	-0.0081
2074.99	-0.0081
2075.16	-0.0081
2075.32	-0.0081
2075.49	-0.0081
2075.66	-0.0081
2075.82	-0.0081
2075.99	-0.0081
2076.15	-0.0081
2076.32	-0.0081
2076.49	-0.0081
2076.65	-0.0081
2076.82	-0.0081
2076.99	-0.0081
2077.16	-0.0081
2077.32	-0.0081
2077.49	-0.0081
2077.65	-0.0081
2077.82	-0.0081
2077.99	-0.0081
2078.15	-0.0081
2078.33	-0.0081
2078.48	-0.0081
2078.66	-0.0081
2078.82	-0.0081
2078.99	-0.0081
2079.15	-0.0081
2079.32	-0.0081
2079.49	-0.0081
2079.66	-0.0081
2079.82	-0.0081
2079.99	-0.0081
2080.16	-0.0081
2080.33	-0.0081
2080.49	-0.0081
2080.65	-0.0081
2080.82	-0.0081
2080.99	-0.0081
2081.16	-0.0081
2081.33	-0.0081
2081.49	-0.0081
2081.65	-0.0081
2081.83	-0.0081
2081.99	-0.0081
2082.16	-0.0081
2082.33	-0.0081
2082.49	-0.0081
2082.65	-0.0081
2082.82	-0.0081
2082.99	-0.0081
2083.16	-0.0081
2083.33	-0.0081
2083.48	-0.0081
2083.65	-0.0081
2083.82	-0.0081
2083.99	-0.0081
2084.16	-0.0081
2084.32	-0.0081
2084.48	-0.0081
2084.65	-0.0081
2084.82	-0.0081
2084.99	-0.0081
2085.16	-0.0081
2085.32	-0.0081
2085.49	-0.0081
2085.65	-0.0081
2085.82	-0.0081
2085.99	-0.0081
2086.16	-0.0081
2086.32	-0.0081
2086.49	-0.0081
2086.65	-0.0081
2086.82	-0.0081
2086.98	-0.0081
2087.16	-0.0081
2087.33	-0.0081
2087.49	-0.0081
2087.66	-0.0081
2087.82	-0.0081
2087.99	-0.0081
2088.15	-0.0081
2088.32	-0.0081
2088.48	-0.0081
2088.66	-0.0081
2088.82	-0.0081
2088.98	-0.0081
2089.15	-0.0081
2089.32	-0.0081
2089.49	-0.0081
2089.66	-0.0081
2089.82	-0.0081
2089.99	-0.0081
2090.16	-0.0081
2090.33	-0.0081
2090.49	-0.0081
2090.66	-0.0081
2090.82	-0.0081
2090.99	-0.0081
2091.15	-0.0081
2091.33	-0.0081
2091.49	-0.0081
2091.66	-0.0081
2091.82	-0.0081
2091.99	-0.0081
2092.15	-0.0081
2092.32	-0.0081
2092.49	-0.0081
2092.66	-0.0081
2092.82	-0.0081
2092.98	-0.0081
2093.16	-0.0081
2093.32	-0.0081
2093.49	-0.0081
2093.65	-0.0081
2093.83	-0.0081
2093.99	-0.0081
2094.16	-0.0081
2094.32	-0.0081
2094.49	-0.0081
2094.66	-0.0081
2094.82	-0.0081
2094.99	-0.0081
2095.15	-0.0081
2095.32	-0.0081
2095.49	-0.0081
2095.66	-0.0081
2095.82	-0.0081
2095.99	-0.0081
2096.15	-0.0081
2096.32	-0.0081
2096.49	-0.0081
2096.65	-0.0081
2096.83	-0.0081
2096.99	-0.0081
2097.15	-0.0081
2097.32	-0.0081
2097.49	-0.0081
2097.66	-0.0081
2097.82	-0.0081
2097.98	-0.0081
2098.16	-0.0081
2098.32	-0.0081
2098.49	-0.0081
2098.65	-0.0081
2098.82	-0.0081
2098.99	-0.0081
2099.16	-0.0081
2099.32	-0.0081
2099.48	-0.0081
2099.66	-0.0081
2099.82	-0.0081
2099.98	-0.0081
2100.16	-0.0081
2100.32	-0.0081
2100.49	-0.0081
2100.65	-0.0081
2100.82	-0.0081
2100.98	-0.0081
2101.16	-0.0081
2101.32	-0.0081
2101.49	-0.0081
2101.66	-0.0081
2101.82	-0.0081
2101.99	-0.0081
2102.15	-0.0081
2102.33	-0.0081
2102.49	-0.0081
2102.66	-0.0081
2102.82	-0.0081
2102.99	-0.0081
2103.15	-0.0081
2103.32	-0.0081
2103.49	-0.0081
2103.66	-0.0081
2103.83	-0.0081
2103.99	-0.0081
2104.15	-0.0081
2104.33	-0.0081
2104.49	-0.0081
2104.65	-0.0081
2104.82	-0.0081
2104.98	-0.0081
2105.15	-0.0081
2105.32	-0.0081
2105.49	-0.0081
2105.66	-0.0081
2105.82	-0.0081
2105.99	-0.0081
2106.15	-0.0081
2106.32	-0.0081
2106.49	-0.0081
2106.66	-0.0081
2106.83	-0.0081
2106.98	-0.0081
2107.15	-0.0081
2107.32	-0.0081
2107.49	-0.0081
2107.65	-0.0081
2107.83	-0.0081
2107.98	-0.0081
2108.16	-0.0081
2108.32	-0.0081
2108.49	-0.0081
2108.66	-0.0081
2108.82	-0.0081
2108.99	-0.0081
2109.16	-0.0081
2109.32	-0.0081
2109.49	-0.0081
2109.65	-0.0081
2109.83	-0.0081
2109.99	-0.0081
2110.15	-0.0081
2110.32	-0.0081
2110.49	-0.0081
2110.65	-0.0081
2110.82	-0.0081
2110.99	-0.0081
2111.15	-0.0081
2111.32	-0.0081
2111.49	-0.0081
2111.65	-0.0081
2111.83	-0.0081
2111.99	-0.0081
2112.16	-0.0081
2112.32	-0.0081
2112.48	-0.0081
2112.65	-0.0081
2112.83	-0.0081
2112.99	-0.0081
2113.15	-0.0081
2113.33	-0.0081
2113.49	-0.0081
2113.66	-0.0081
2113.82	-0.0081
2113.99	-0.0081
2114.15	-0.0081
2114.33	-0.0081
2114.49	-0.0081
2114.65	-0.0081
2114.83	-0.0081
2114.99	-0.0081
2115.15	-0.0081
2115.32	-0.0081
2115.49	-0.0081
2115.66	-0.0081
2115.82	-0.0081
2115.99	-0.0081
2116.15	-0.0081
2116.33	-0.0081
2116.49	-0.0081
2116.65	-0.0081
2116.82	-0.0081
2116.99	-0.0081
2117.16	-0.0081
2117.32	-0.0081
2117.49	-0.0081
2117.66	-0.0081
2117.82	-0.0081
2117.99	-0.0081
2118.15	-0.0081
2118.32	-0.0081
2118.49	-0.0081
2118.66	-0.0081
2118.82	-0.0081
2118.99	-0.0081
2119.15	-0.0081
2119.32	-0.0081
2119.49	-0.0081
2119.66	-0.0081
2119.82	-0.0081
2119.99	-0.0081
2120.16	-0.0081
2120.32	-0.0081
2120.49	-0.0081
2120.66	-0.0081
2120.82	-0.0081
2120.99	-0.0081
2121.16	-0.0081
2121.32	-0.0081
2121.48	-0.0081
2121.66	-0.0081
2121.83	-0.0081
2121.99	-0.0081
2122.16	-0.0081
2122.33	-0.0081
2122.49	-0.0081
2122.66	-0.0081
2122.82	-0.0081
2122.99	-0.0081
2123.15	-0.0081
2123.32	-0.0081
2123.49	-0.0081
2123.65	-0.0081
2123.82	-0.0081
2123.99	-0.0081
2124.15	-0.0081
2124.33	-0.0081
2124.49	-0.0081
2124.66	-0.0081
2124.83	-0.0081
2124.99	-0.0081
2125.07	-0.0081
2125.07	0.0016
2125.24	0.0016
2125.41	0.0016
2125.57	0.0016
2125.74	0.0016
2125.91	0.0019
2126.07	0.0016
2126.07	0.0112
2126.25	0.0115
2126.4	0.0115
2126.57	0.0112
2126.74	0.0115
2126.91	0.0115
2127.07	0.0115
2127.24	0.0115
2127.41	0.0115
2127.58	0.0115
2127.74	0.0115
2127.91	0.0115
2128.08	0.0115
2128.24	0.0115
2128.4	0.0115
2128.58	0.0115
2128.74	0.0115
2128.9	0.0115
2129.08	0.0115
2129.25	0.0115
2129.41	0.0115
2129.57	0.0115
2129.74	0.0115
2129.9	0.0115
2130.08	0.0115
2130.24	0.0112
2130.41	0.0112
2130.57	0.0115
2130.74	0.0115
2130.91	0.0115
2131.07	0.0115
2131.24	0.0115
2131.41	0.0115
2131.58	0.0115
2131.74	0.0115
2131.91	0.0112
2132.07	0.0115
2132.24	0.0112
2132.41	0.0112
2132.57	0.0112
2132.74	0.0115
2132.91	0.0115
2133.08	0.0115
2133.24	0.0115
2133.41	0.0115
2133.58	0.0115
2133.74	0.0115
2133.91	0.0112
2134.07	0.0115
2134.24	0.0115
2134.41	0.0115
2134.57	0.0115
2134.74	0.0115
2134.9	0.0115
2135.07	0.0115
2135.24	0.0115
2135.4	0.0115
2135.57	0.0115
2135.74	0.0112
2135.91	0.0115
2136.08	0.0115
2136.24	0.0115
2136.41	0.0115
2136.58	0.0115
2136.74	0.0115
2136.91	0.0112
2137.07	0.0115
2137.24	0.0115
2137.41	0.0115
2137.57	0.0115
2137.74	0.0115
2137.9	0.0115
2138.08	0.0112
2138.24	0.0115
2138.41	0.0115
2138.57	0.0115
2138.75	0.0115
2138.91	0.0112
2139.08	0.0115
2139.24	0.0115
2139.41	0.0115
2139.58	0.0112
2139.74	0.0115
2139.91	0.0115
2140.08	0.0115
2140.24	0.0115
2140.4	0.0115
2140.57	0.0115
2140.74	0.0115
2140.91	0.0115
2141.08	0.0112
2141.24	0.0115
2141.4	0.0115
2141.57	0.0115
2141.74	0.0115
2141.9	0.0115
2142.07	0.0115
2142.24	0.0112
2142.41	0.0115
2142.58	0.0115
2142.74	0.0115
2142.9	0.0115
2143.07	0.0112
2143.24	0.0115
2143.4	0.0115
2143.58	0.0115
2143.75	0.0115
2143.91	0.0115
2144.08	0.0115
2144.24	0.0115
2144.4	0.0112
2144.57	0.0115
2144.74	0.0115
2144.9	0.0115
2145.08	0.0115
2145.24	0.0112
2145.41	0.0115
2145.58	0.0115
2145.75	0.0115
2145.9	0.0115
2146.07	0.0115
2146.24	0.0115
2146.41	0.0112
2146.57	0.0112
2146.74	0.0115
2146.91	0.0115
2147.08	0.0115
2147.24	0.0115
2147.41	0.0115
2147.57	0.0115
2147.74	0.0115
2147.91	0.0115
2148.08	0.0115
2148.24	0.0115
2148.41	0.0115
2148.57	0.0115
2148.75	0.0115
2148.91	0.0115
2149.08	0.0115
2149.24	0.0115
2149.41	0.0115
2149.57	0.0115
2149.74	0.0115
2149.91	0.0115
2150.07	0.0115
2150.24	0.0115
2150.41	0.0115
2150.57	0.0115
2150.74	0.0115
2150.9	0.0115
2151.07	0.0115
2151.24	0.0115
2151.41	0.0115
2151.57	0.0115
2151.74	0.0115
2151.9	0.0115
2152.07	0.0115
2152.24	0.0115
[truncated: 530 more rows]

## Sheet: Figure 2k
Cu-K||Cu-K			MSCNF-K||MSCNF-K
X	Y		X	Y
0	0.0016		0	0.0012
0.16	0.0016		0	-0.2725
0.33	0.0016		0.17	-0.2545
0.5	0.0016		0.34	-0.2558
0.66	0.0016		0.5	-0.2465
0.66	-0.3751		0.67	-0.2378
0.84	-0.3212		0.84	-0.2319
1	-0.3131		1	-0.2272
1.17	-0.302		1.17	-0.2245
1.33	-0.2933		1.34	-0.2223
1.51	-0.2846		1.51	-0.2192
1.66	-0.2784		1.67	-0.2167
1.83	-0.2725		1.84	-0.2145
2	-0.2679		2	-0.2127
2.17	-0.2638		2.18	-0.2108
2.33	-0.261		2.33	-0.2096
2.5	-0.2586		2.5	-0.2077
2.67	-0.2561		2.67	-0.2065
2.84	-0.2548		2.84	-0.2043
3	-0.253		3	-0.2031
3.17	-0.2514		3.17	-0.2015
3.33	-0.2508		3.34	-0.2003
3.5	-0.2489		3.5	-0.1984
3.67	-0.2483		3.67	-0.1972
3.83	-0.2468		3.84	-0.1966
4.01	-0.2468		4	-0.1956
4.17	-0.2455		4.18	-0.1947
4.34	-0.2449		4.33	-0.1941
4.5	-0.2437		4.51	-0.1935
4.66	-0.2434		4.67	-0.1919
4.83	-0.2424		4.83	-0.191
5	-0.2421		5.01	-0.19
5.17	-0.2418		5.17	-0.1897
5.34	-0.2412		5.34	-0.1891
5.5	-0.2409		5.5	-0.1879
5.67	-0.2406		5.67	-0.1873
5.84	-0.2406		5.84	-0.1863
6	-0.2403		6	-0.1854
6.17	-0.2396		6.17	-0.1848
6.33	-0.2393		6.34	-0.1842
6.5	-0.239		6.51	-0.1829
6.67	-0.2387		6.67	-0.1826
6.83	-0.2387		6.84	-0.1817
7	-0.2387		7	-0.1807
7.17	-0.2387		7.17	-0.1801
7.34	-0.2381		7.34	-0.1795
7.5	-0.2381		7.5	-0.1789
7.67	-0.2378		7.67	-0.1786
7.84	-0.2372		7.84	-0.178
8	-0.2372		8	-0.1773
8.17	-0.2369		8.18	-0.1767
8.33	-0.2372		8.33	-0.1761
8.5	-0.2369		8.5	-0.1758
8.67	-0.2365		8.67	-0.1749
8.83	-0.2369		8.84	-0.1742
9	-0.2369		9	-0.1736
9.17	-0.2369		9.18	-0.173
9.34	-0.2365		9.34	-0.1727
9.5	-0.2365		9.5	-0.1718
9.67	-0.2362		9.67	-0.1711
9.83	-0.2362		9.84	-0.1705
10	-0.2359		10	-0.1699
10.17	-0.2356		10.18	-0.169
10.33	-0.2359		10.33	-0.1687
10.5	-0.2359		10.51	-0.1687
10.67	-0.2359		10.67	-0.1683
10.83	-0.2353		10.83	-0.1683
11	-0.2353		11.01	-0.168
11.16	-0.2353		11.17	-0.168
11.33	-0.235		11.33	-0.1677
11.5	-0.235		11.5	-0.1674
11.67	-0.2353		11.67	-0.1668
11.84	-0.2353		11.84	-0.1668
12	-0.2353		12	-0.1665
12.17	-0.2347		12.17	-0.1662
12.34	-0.235		12.33	-0.1659
12.5	-0.2347		12.5	-0.1656
12.67	-0.2347		12.67	-0.1656
12.83	-0.2344		12.83	-0.1652
13	-0.2347		13.01	-0.1646
13.17	-0.2344		13.17	-0.164
13.33	-0.2344		13.34	-0.1637
13.5	-0.2344		13.5	-0.1634
13.67	-0.2341		13.68	-0.1631
13.83	-0.2341		13.84	-0.1625
14	-0.2338		14	-0.1618
14.17	-0.2338		14.17	-0.1615
14.34	-0.2338		14.33	-0.1615
14.5	-0.2338		14.5	-0.1612
14.66	-0.2338		14.67	-0.1612
14.83	-0.2338		14.84	-0.1606
15	-0.2334		15	-0.1603
15.16	-0.2334		15.17	-0.16
15.34	-0.2331		15.34	-0.1597
15.51	-0.2331		15.5	-0.1594
15.66	-0.2331		15.67	-0.159
15.83	-0.2331		15.84	-0.1587
16	-0.2331		16.01	-0.1584
16.17	-0.2328		16.17	-0.1581
16.34	-0.2331		16.34	-0.1578
16.51	-0.2328		16.5	-0.1578
16.67	-0.2331		16.67	-0.1575
16.83	-0.2325		16.83	-0.1572
17	-0.2328		17.01	-0.1569
17.17	-0.2322		17.17	-0.1569
17.33	-0.2325		17.34	-0.1569
17.5	-0.2319		17.51	-0.1566
17.67	-0.2322		17.67	-0.1566
17.83	-0.2319		17.84	-0.1559
18	-0.2316		18.01	-0.1556
18.17	-0.2316		18.17	-0.155
18.34	-0.2319		18.34	-0.155
18.5	-0.2313		18.5	-0.1547
18.67	-0.2313		18.67	-0.1544
18.84	-0.2313		18.84	-0.1544
19	-0.231		19.01	-0.1544
19.17	-0.2313		19.17	-0.1538
19.34	-0.231		19.34	-0.1531
19.5	-0.231		19.5	-0.1528
19.67	-0.2307		19.67	-0.1522
19.84	-0.231		19.84	-0.1519
20	-0.2307		20.01	-0.151
20.16	-0.231		20.17	-0.1507
20.33	-0.2307		20.34	-0.1504
20.5	-0.2307		20.5	-0.15
20.67	-0.23		20.67	-0.1497
20.83	-0.2307		20.83	-0.1494
21	-0.2303		21.01	-0.1494
21.17	-0.2303		21.17	-0.1488
21.33	-0.2303		21.34	-0.1488
21.5	-0.2297		21.5	-0.1485
21.67	-0.23		21.67	-0.1479
21.83	-0.2297		21.84	-0.1476
22	-0.2297		22	-0.1476
22.17	-0.2294		22.17	-0.1473
22.34	-0.2294		22.34	-0.1469
22.5	-0.2291		22.51	-0.1466
22.66	-0.2285		22.67	-0.1463
22.83	-0.2285		22.83	-0.146
23	-0.2285		23.01	-0.1454
23.16	-0.2282		23.17	-0.1451
23.34	-0.2285		23.34	-0.1448
23.5	-0.2285		23.5	-0.1445
23.67	-0.2282		23.67	-0.1438
23.83	-0.2285		23.83	-0.1435
24	-0.2279		24.01	-0.1432
24.17	-0.2279		24.17	-0.1429
24.33	-0.2282		24.34	-0.1426
24.5	-0.2272		24.5	-0.1423
24.66	-0.2276		24.67	-0.142
24.83	-0.2272		24.83	-0.1417
25.01	-0.2272		25.01	-0.1414
25.17	-0.2269		25.17	-0.1411
25.34	-0.2269		25.34	-0.1407
25.51	-0.2269		25.5	-0.1404
25.67	-0.2269		25.68	-0.1401
25.84	-0.2263		25.84	-0.1398
26	-0.2266		26	-0.1395
26.17	-0.226		26.17	-0.1392
26.33	-0.2263		26.34	-0.1389
26.5	-0.2263		26.51	-0.1389
26.67	-0.2257		26.67	-0.1383
26.84	-0.226		26.84	-0.138
27.01	-0.2254		27.01	-0.1376
27.17	-0.2257		27.17	-0.1376
27.33	-0.2251		27.34	-0.137
27.5	-0.2254		27.5	-0.137
27.67	-0.2245		27.68	-0.1367
27.84	-0.2245		27.84	-0.1364
28	-0.2241		28.01	-0.1364
28.17	-0.2245		28.17	-0.1361
28.34	-0.2238		28.34	-0.1361
28.5	-0.2235		28.5	-0.1355
28.67	-0.2241		28.67	-0.1355
28.83	-0.2232		28.84	-0.1352
29	-0.2229		29.01	-0.1349
29.17	-0.2235		29.17	-0.1342
29.33	-0.2232		29.34	-0.1342
29.5	-0.2229		29.5	-0.1339
29.67	-0.2229		29.67	-0.1336
29.83	-0.2226		29.84	-0.1333
30	-0.2223		30.01	-0.133
30.17	-0.2223		30.17	-0.133
30.33	-0.222		30.33	-0.133
30.51	-0.2217		30.51	-0.1327
30.66	-0.2214		30.67	-0.1324
30.83	-0.2214		30.83	-0.1321
31	-0.221		31	-0.1321
31.17	-0.2207		31.17	-0.1318
31.34	-0.2207		31.34	-0.1314
31.5	-0.2204		31.5	-0.1308
31.67	-0.2201		31.68	-0.1308
31.84	-0.2201		31.84	-0.1305
32	-0.2195		32.01	-0.1302
32.17	-0.2195		32.17	-0.1302
32.34	-0.2189		32.34	-0.1299
32.5	-0.2189		32.5	-0.1296
32.67	-0.2186		32.67	-0.1293
32.83	-0.2186		32.83	-0.1293
33	-0.2186		33	-0.129
33.17	-0.2183		33.17	-0.1287
33.33	-0.2183		33.34	-0.1287
33.5	-0.2176		33.5	-0.1283
33.67	-0.2173		33.68	-0.128
33.83	-0.2173		33.83	-0.128
34	-0.2173		34.01	-0.1277
34.17	-0.217		34.18	-0.1277
34.34	-0.2164		34.34	-0.1274
34.5	-0.2161		34.51	-0.1274
34.67	-0.2158		34.67	-0.1271
34.84	-0.2161		34.84	-0.1271
35	-0.2158		35.01	-0.1268
35.17	-0.2155		35.17	-0.1265
35.33	-0.2148		35.34	-0.1265
35.5	-0.2148		35.5	-0.1262
35.67	-0.2145		35.68	-0.1262
35.84	-0.2142		35.84	-0.1259
36	-0.2142		36	-0.1262
36.17	-0.2139		36.17	-0.1259
36.34	-0.2136		36.33	-0.1259
36.5	-0.2133		36.51	-0.1256
36.67	-0.2136		36.67	-0.1256
36.83	-0.2127		36.83	-0.1252
37	-0.2124		37.01	-0.1249
37.16	-0.2127		37.17	-0.1246
37.34	-0.2124		37.33	-0.1246
37.5	-0.2117		37.51	-0.1246
37.67	-0.2114		37.67	-0.1246
37.84	-0.2117		37.83	-0.1243
38	-0.2111		38.01	-0.1243
38.16	-0.2111		38.17	-0.1243
38.34	-0.2108		38.33	-0.124
38.5	-0.2108		38.51	-0.1237
38.67	-0.2102		38.67	-0.1237
38.83	-0.2102		38.84	-0.1234
39	-0.2096		39	-0.1234
39.17	-0.2093		39.17	-0.1231
39.34	-0.2093		39.33	-0.1228
39.5	-0.2093		39.51	-0.1228
39.67	-0.209		39.67	-0.1225
39.83	-0.2086		39.83	-0.1221
40.01	-0.208		40.01	-0.1221
40.17	-0.2083		40.17	-0.1221
40.33	-0.2077		40.34	-0.1218
40.5	-0.2077		40.51	-0.1221
40.67	-0.2074		40.67	-0.1218
40.84	-0.2068		40.84	-0.1218
41	-0.2071		41.01	-0.1215
41.17	-0.2068		41.17	-0.1212
41.33	-0.2065		41.34	-0.1212
41.5	-0.2062		41.5	-0.1212
41.67	-0.2055		41.67	-0.1212
41.84	-0.2059		41.84	-0.1209
42	-0.2049		42.01	-0.1209
42.16	-0.2055		42.17	-0.1206
42.33	-0.2046		42.34	-0.1206
42.5	-0.2046		42.5	-0.1203
42.66	-0.204		42.67	-0.1203
42.83	-0.204		42.84	-0.12
43	-0.204		43.01	-0.1197
43.16	-0.2031		43.17	-0.1197
43.33	-0.2034		43.34	-0.1197
43.5	-0.2028		43.5	-0.1194
43.66	-0.2031		43.68	-0.1194
43.83	-0.2024		43.84	-0.1194
44	-0.2021		44	-0.119
44.17	-0.2018		44.17	-0.1187
44.34	-0.2018		44.33	-0.1187
44.5	-0.2018		44.51	-0.1184
44.67	-0.2015		44.67	-0.1184
44.83	-0.2012		44.84	-0.1184
45	-0.2009		45	-0.1184
45.17	-0.2009		45.17	-0.1181
45.33	-0.2006		45.33	-0.1181
45.5	-0.2006		45.5	-0.1181
45.67	-0.2003		45.67	-0.1178
45.84	-0.2		45.84	-0.1181
46.01	-0.1993		46	-0.1178
46.17	-0.199		46.17	-0.1178
46.34	-0.199		46.34	-0.1175
46.5	-0.1987		46.5	-0.1175
46.67	-0.1987		46.67	-0.1175
46.83	-0.1984		46.84	-0.1172
47	-0.1984		47.01	-0.1172
47.17	-0.1981		47.17	-0.1172
47.33	-0.1978		47.34	-0.1172
47.5	-0.1972		47.5	-0.1169
47.67	-0.1975		47.67	-0.1166
47.84	-0.1972		47.83	-0.1166
48.01	-0.1972		48.01	-0.1166
48.17	-0.1969		48.17	-0.1163
48.33	-0.1966		48.34	-0.1159
48.5	-0.1969		48.51	-0.1159
48.67	-0.1959		48.67	-0.1159
48.84	-0.1962		48.84	-0.1159
49	-0.1959		49	-0.1159
49.16	-0.1959		49.17	-0.1159
49.34	-0.1956		49.34	-0.1156
49.51	-0.195		49.5	-0.1153
49.67	-0.195		49.67	-0.1153
49.84	-0.1947		49.83	-0.1153
50	-0.1944		50.01	-0.1153
50.17	-0.1944		50.17	-0.115
50.33	-0.1941		50.34	-0.115
50.5	-0.1935		50.51	-0.115
50.67	-0.1938		50.67	-0.115
50.83	-0.1931		50.84	-0.115
51	-0.1935		51	-0.1147
51.17	-0.1928		51.17	-0.1147
51.33	-0.1928		51.34	-0.1147
51.5	-0.1922		51.5	-0.1147
51.67	-0.1925		51.67	-0.1144
51.84	-0.1922		51.84	-0.1144
52	-0.1919		52.01	-0.1144
52.17	-0.1913		52.17	-0.1144
52.33	-0.1913		52.34	-0.1141
52.5	-0.1913		52.51	-0.1141
52.67	-0.191		52.67	-0.1141
52.83	-0.1904		52.84	-0.1138
53	-0.1907		53	-0.1138
53.17	-0.19		53.17	-0.1138
53.33	-0.19		53.34	-0.1138
53.5	-0.19		53.51	-0.1138
53.67	-0.1897		53.68	-0.1135
53.84	-0.1891		53.84	-0.1135
54.01	-0.1888		54	-0.1135
54.17	-0.1888		54.17	-0.1132
54.34	-0.1885		54.33	-0.1135
54.51	-0.1888		54.5	-0.1135
54.66	-0.1882		54.67	-0.1135
54.84	-0.1882		54.84	-0.1132
55	-0.1882		55	-0.1132
55.17	-0.1876		55.18	-0.1128
55.33	-0.1876		55.34	-0.1128
55.5	-0.1873		55.51	-0.1128
55.67	-0.1873		55.67	-0.1125
55.83	-0.1869		55.84	-0.1125
56	-0.1866		56	-0.1125
56.17	-0.1866		56.17	-0.1125
56.33	-0.1866		56.34	-0.1122
56.5	-0.1863		56.5	-0.1122
56.67	-0.1863		56.67	-0.1122
56.84	-0.1863		56.84	-0.1119
57	-0.186		57	-0.1119
57.17	-0.186		57.17	-0.1119
57.34	-0.1857		57.34	-0.1116
57.5	-0.1851		57.51	-0.1116
57.67	-0.1848		57.67	-0.1116
57.84	-0.1842		57.83	-0.1113
58	-0.1848		58	-0.1113
58.17	-0.1842		58.18	-0.1113
58.33	-0.1838		58.34	-0.1113
58.5	-0.1842		58.5	-0.111
58.67	-0.1838		58.68	-0.111
58.83	-0.1838		58.84	-0.111
59	-0.1838		59.01	-0.111
59.17	-0.1832		59.17	-0.1107
59.34	-0.1835		59.34	-0.1107
59.5	-0.1829		59.5	-0.1107
59.67	-0.1829		59.67	-0.1107
59.83	-0.1829		59.84	-0.1107
60	-0.1823		60.01	-0.1101
60.17	-0.1823		60.17	-0.1101
60.34	-0.182		60.34	-0.1101
60.5	-0.182		60.5	-0.1101
60.67	-0.1814		60.67	-0.1101
60.84	-0.1817		60.83	-0.1101
61.01	-0.1814		61	-0.1097
61.17	-0.1811		61.18	-0.1097
61.34	-0.1811		61.34	-0.1097
61.5	-0.1811		61.5	-0.1097
61.67	-0.1811		61.67	-0.1097
61.83	-0.1804		61.83	-0.1097
62	-0.1807		62.01	-0.1097
62.17	-0.1801		62.17	-0.1094
62.33	-0.1807		62.34	-0.1094
62.5	-0.1801		62.51	-0.1094
62.67	-0.1798		62.67	-0.1094
62.84	-0.1801		62.84	-0.1094
63	-0.1801		63.01	-0.1094
63.17	-0.1795		63.17	-0.1091
63.33	-0.1792		63.34	-0.1091
63.5	-0.1792		63.5	-0.1091
63.67	-0.1789		63.67	-0.1091
63.84	-0.1789		63.84	-0.1088
64.01	-0.1786		64	-0.1091
64.17	-0.1786		64.17	-0.1088
64.34	-0.1789		64.34	-0.1088
64.51	-0.1783		64.51	-0.1088
64.66	-0.1783		64.67	-0.1088
64.83	-0.178		64.84	-0.1088
65	-0.1776		65	-0.1085
65.17	-0.1783		65.17	-0.1088
65.34	-0.1776		65.34	-0.1085
65.5	-0.1776		65.51	-0.1085
65.67	-0.1773		65.67	-0.1085
65.83	-0.1773		65.84	-0.1085
66	-0.177		66	-0.1082
66.17	-0.1767		66.17	-0.1085
66.33	-0.177		66.34	-0.1082
66.51	-0.1767		66.5	-0.1082
66.66	-0.1767		66.67	-0.1079
66.83	-0.1764		66.84	-0.1082
67	-0.1764		67	-0.1082
67.17	-0.1764		67.17	-0.1079
67.34	-0.1761		67.34	-0.1079
67.5	-0.1761		67.51	-0.1079
67.67	-0.1755		67.67	-0.1079
67.83	-0.1758		67.84	-0.1079
68	-0.1758		68.01	-0.1079
68.17	-0.1752		68.17	-0.1079
68.34	-0.1752		68.34	-0.1079
68.5	-0.1749		68.51	-0.1076
68.67	-0.1745		68.67	-0.1079
68.84	-0.1749		68.83	-0.1079
69	-0.1745		69	-0.1076
69.17	-0.1749		69.17	-0.1076
69.33	-0.1745		69.34	-0.1076
69.5	-0.1739		69.51	-0.1073
69.66	-0.1745		69.67	-0.1073
69.84	-0.1739		69.84	-0.1073
70	-0.1742		70.01	-0.1073
70.17	-0.1736		70.17	-0.1073
70.34	-0.1739		70.34	-0.1073
70.5	-0.1739		70.5	-0.1073
70.66	-0.1733		70.67	-0.1073
70.84	-0.1736		70.84	-0.1073
71.01	-0.1733		71.01	-0.107
71.17	-0.173		71.17	-0.1073
71.34	-0.173		71.33	-0.107
71.5	-0.1733		71.5	-0.1073
71.67	-0.173		71.67	-0.107
71.84	-0.1727		71.84	-0.107
72	-0.1727		72	-0.107
72.17	-0.1721		72.17	-0.1066
72.33	-0.1724		72.34	-0.1066
72.5	-0.1721		72.51	-0.1066
72.67	-0.1721		72.67	-0.1066
72.84	-0.1718		72.84	-0.1066
73	-0.1721		73	-0.1063
73.17	-0.1714		73.17	-0.1066
73.34	-0.1721		73.34	-0.1066
73.5	-0.1714		73.5	-0.1066
73.67	-0.1714		73.67	-0.1063
73.84	-0.1711		73.84	-0.1063
74.01	-0.1711		74	-0.1063
74.17	-0.1708		74.17	-0.1063
74.34	-0.1708		74.33	-0.1063
74.51	-0.1708		74.5	-0.1063
74.66	-0.1708		74.67	-0.1063
74.84	-0.1705		74.84	-0.1063
75	-0.1705		75	-0.1063
75.17	-0.1702		75.18	-0.1063
75.34	-0.1705		75.33	-0.1063
75.5	-0.1702		75.51	-0.106
75.67	-0.1705		75.67	-0.1063
75.84	-0.1699		75.83	-0.106
76	-0.1702		76	-0.106
76.17	-0.1699		76.17	-0.106
76.33	-0.1693		76.33	-0.1057
76.5	-0.1693		76.5	-0.1057
76.67	-0.1696		76.68	-0.106
76.84	-0.1696		76.83	-0.1057
77	-0.1696		77	-0.1057
77.17	-0.1693		77.17	-0.1054
77.33	-0.169		77.34	-0.1054
77.5	-0.169		77.5	-0.1054
77.67	-0.169		77.67	-0.1054
77.83	-0.169		77.83	-0.1054
78	-0.1683		78.01	-0.1054
78.16	-0.1683		78.17	-0.1051
78.34	-0.1687		78.34	-0.1051
78.5	-0.1683		78.5	-0.1051
78.67	-0.1687		78.67	-0.1051
78.84	-0.1683		78.84	-0.1048
79	-0.1677		79	-0.1051
79.17	-0.1677		79.17	-0.1051
79.33	-0.168		79.34	-0.1054
79.5	-0.1674		79.5	-0.1054
79.67	-0.1674		79.67	-0.1054
79.84	-0.1677		79.83	-0.1057
80	-0.1677		80	-0.1057
80.17	-0.1677		80.17	-0.1057
80.33	-0.1674		80.34	-0.1057
80.5	-0.1671		80.5	-0.1057
80.67	-0.1671		80.67	-0.106
80.83	-0.1671		80.84	-0.1057
81	-0.1668		81.01	-0.106
81.17	-0.1668		81.17	-0.106
81.34	-0.1671		81.33	-0.1057
81.5	-0.1671		81.51	-0.1057
81.67	-0.1665		81.67	-0.106
81.83	-0.1668		81.84	-0.106
82	-0.1662		82.01	-0.1063
82.17	-0.1665		82.17	-0.1063
82.33	-0.1662		82.34	-0.106
82.51	-0.1665		82.5	-0.106
82.67	-0.1662		82.67	-0.106
82.83	-0.1662		82.84	-0.106
83	-0.1652		83.01	-0.106
83.17	-0.1656		83.17	-0.106
83.34	-0.1656		83.34	-0.106
83.5	-0.1652		83.51	-0.106
83.67	-0.1652		83.67	-0.106
83.84	-0.1649		83.84	-0.106
84	-0.1652		84.01	-0.106
84.17	-0.1649		84.17	-0.106
84.33	-0.1649		84.34	-0.106
84.5	-0.1646		84.5	-0.106
84.67	-0.1646		84.67	-0.106
84.84	-0.1646		84.84	-0.1063
85.01	-0.1643		85	-0.1063
85.16	-0.1646		85.17	-0.106
85.33	-0.1643		85.34	-0.106
85.5	-0.1643		85.51	-0.1063
85.67	-0.1643		85.67	-0.106
85.84	-0.164		85.84	-0.106
86	-0.1637		86	-0.106
86.17	-0.164		86.18	-0.106
86.33	-0.1637		86.33	-0.1063
86.5	-0.164		86.51	-0.1057
86.66	-0.1634		86.67	-0.106
86.83	-0.1637		86.84	-0.1057
87	-0.1634		87	-0.106
87.17	-0.1634		87.17	-0.106
87.33	-0.1634		87.33	-0.106
87.5	-0.1634		87.5	-0.106
87.67	-0.1631		87.67	-0.106
87.83	-0.1634		87.84	-0.106
88	-0.1634		88.01	-0.106
88.17	-0.1631		88.17	-0.1057
88.33	-0.1631		88.34	-0.1057
88.5	-0.1631		88.5	-0.1057
88.67	-0.1628		88.67	-0.106
88.84	-0.1628		88.84	-0.1057
89	-0.1625		89.01	-0.1057
89.16	-0.1625		89.17	-0.1057
89.33	-0.1621		89.34	-0.1057
89.5	-0.1621		89.5	-0.1057
89.67	-0.1625		89.67	-0.1057
89.83	-0.1625		89.83	-0.1057
90	-0.1621		90	-0.1057
90.16	-0.1625		90.17	-0.1057
90.34	-0.1621		90.34	-0.1054
90.51	-0.1621		90.5	-0.1054
90.67	-0.1618		90.67	-0.1054
90.84	-0.1621		90.84	-0.1054
91	-0.1618		91	-0.1054
91.17	-0.1618		91.18	-0.1054
91.34	-0.1618		91.34	-0.1054
91.5	-0.1612		91.5	-0.1054
91.67	-0.1612		91.68	-0.1057
91.83	-0.1615		91.84	-0.1054
92	-0.1615		92.01	-0.1057
92.16	-0.1618		92.17	-0.1054
92.33	-0.1612		92.34	-0.1054
92.51	-0.1615		92.5	-0.1054
92.67	-0.1609		92.67	-0.1054
92.84	-0.1609		92.83	-0.1054
93.01	-0.1612		93.01	-0.1054
93.17	-0.1612		93.17	-0.1054
93.34	-0.1609		93.34	-0.1054
93.5	-0.1612		93.5	-0.1054
93.66	-0.1603		93.68	-0.1054
93.83	-0.1609		93.84	-0.1051
94	-0.1606		94	-0.1054
94.17	-0.1609		94.17	-0.1051
94.33	-0.1603		94.34	-0.1051
94.51	-0.1606		94.5	-0.1048
94.67	-0.1603		94.67	-0.1051
94.84	-0.1606		94.84	-0.1051
95	-0.1603		95	-0.1051
95.17	-0.1603		95.18	-0.1051
95.34	-0.16		95.34	-0.1051
95.51	-0.16		95.5	-0.1048
95.67	-0.16		95.67	-0.1051
95.83	-0.1603		95.84	-0.1051
96	-0.1594		96.01	-0.1051
96.17	-0.16		96.17	-0.1051
96.33	-0.1597		96.34	-0.1051
96.5	-0.1597		96.5	-0.1051
96.66	-0.1594		96.67	-0.1051
96.83	-0.1597		96.84	-0.1048
97	-0.159		97	-0.1048
97.17	-0.1594		97.18	-0.1048
97.33	-0.1594		97.34	-0.1048
97.51	-0.159		97.51	-0.1048
97.67	-0.1594		97.67	-0.1048
97.83	-0.1594		97.84	-0.1048
98	-0.1594		98.01	-0.1045
98.17	-0.159		98.17	-0.1048
98.33	-0.1594		98.34	-0.1048
98.5	-0.1594		98.51	-0.1045
98.66	-0.159		98.67	-0.1048
98.83	-0.159		98.83	-0.1045
99	-0.1587		99	-0.1045
99.17	-0.159		99.17	-0.1045
99.34	-0.1594		99.33	-0.1045
99.51	-0.1587		99.5	-0.1045
99.66	-0.1587		99.67	-0.1042
99.83	-0.1584		99.84	-0.1042
100	-0.1587		100.01	-0.1042
100.17	-0.1584		100.17	-0.1042
100.34	-0.1587		100.34	-0.1045
100.5	-0.1584		100.51	-0.1045
100.67	-0.1581		100.67	-0.1042
100.83	-0.1578		100.83	-0.1042
101	-0.1581		101.01	-0.1042
101.17	-0.1578		101.17	-0.1042
101.34	-0.1581		101.34	-0.1042
101.5	-0.1578		101.5	-0.1039
101.67	-0.1581		101.67	-0.1042
101.83	-0.1572		101.84	-0.1042
102	-0.1581		102.01	-0.1039
102.17	-0.1575		102.17	-0.1039
102.33	-0.1572		102.34	-0.1039
102.5	-0.1578		102.51	-0.1039
102.66	-0.1572		102.67	-0.1039
102.83	-0.1572		102.83	-0.1039
103	-0.1575		103.01	-0.1039
103.17	-0.1572		103.17	-0.1039
103.34	-0.1575		103.34	-0.1039
103.5	-0.1572		103.51	-0.1039
103.66	-0.1572		103.67	-0.1039
103.83	-0.1572		103.83	-0.1039
104	-0.1572		104.01	-0.1039
104.17	-0.1569		104.17	-0.1039
104.33	-0.1572		104.34	-0.1042
104.5	-0.1569		104.5	-0.1039
104.67	-0.1572		104.67	-0.1039
104.83	-0.1566		104.84	-0.1039
105	-0.1572		105.01	-0.1039
105.17	-0.1566		105.17	-0.1039
105.34	-0.1569		105.33	-0.1035
105.5	-0.1566		105.51	-0.1035
105.67	-0.1566		105.67	-0.1035
105.83	-0.1566		105.84	-0.1035
106	-0.1566		106.01	-0.1035
106.16	-0.1566		106.18	-0.1035
106.33	-0.1566		106.34	-0.1032
106.5	-0.1566		106.5	-0.1032
106.67	-0.1563		106.68	-0.1035
106.83	-0.1563		106.84	-0.1032
107	-0.1559		107	-0.1032
107.17	-0.1559		107.18	-0.1032
107.34	-0.1559		107.34	-0.1032
107.5	-0.1559		107.51	-0.1032
107.67	-0.1556		107.67	-0.1032
107.84	-0.1556		107.83	-0.1032
108.01	-0.1559		108.01	-0.1032
108.17	-0.1556		108.17	-0.1029
108.33	-0.1556		108.34	-0.1032
108.51	-0.1556		108.5	-0.1029
108.67	-0.1556		108.68	-0.1032
108.84	-0.1556		108.84	-0.1032
109.01	-0.1556		109	-0.1032
109.17	-0.1556		109.17	-0.1032
109.33	-0.1553		109.34	-0.1032
109.5	-0.1553		109.51	-0.1032
109.67	-0.155		109.67	-0.1032
109.84	-0.1556		109.84	-0.1029
110.01	-0.1553		110.01	-0.1029
110.18	-0.1553		110.17	-0.1029
110.34	-0.1556		110.34	-0.1029
110.5	-0.1553		110.5	-0.1029
110.67	-0.155		110.67	-0.1029
110.84	-0.155		110.84	-0.1029
111	-0.1547		111	-0.1026
111.17	-0.1547		111.17	-0.1026
111.34	-0.155		111.34	-0.1026
111.5	-0.1547		111.51	-0.1026
111.67	-0.1547		111.67	-0.1026
111.83	-0.1547		111.84	-0.1026
112.01	-0.1547		112.01	-0.1026
112.17	-0.1547		112.17	-0.1026
112.33	-0.1547		112.34	-0.1026
112.5	-0.1547		112.5	-0.1029
112.67	-0.1547		112.68	-0.1026
112.83	-0.1544		112.84	-0.1029
113	-0.155		113.01	-0.1029
113.17	-0.1547		113.17	-0.1029
113.33	-0.1547		113.34	-0.1029
113.5	-0.1547		113.5	-0.1026
113.66	-0.1547		113.67	-0.1026
113.83	-0.1544		113.83	-0.1026
114.01	-0.1544		114	-0.1026
114.17	-0.1544		114.18	-0.1026
114.33	-0.1541		114.34	-0.1023
114.5	-0.1541		114.5	-0.1023
114.67	-0.1541		114.67	-0.1026
114.84	-0.1541		114.84	-0.1026
115	-0.1547		115.01	-0.1026
115.17	-0.1544		115.17	-0.1023
115.33	-0.1541		115.33	-0.1023
115.5	-0.1541		115.51	-0.1023
115.66	-0.1544		115.67	-0.102
115.84	-0.1544		115.84	-0.102
116.01	-0.1544		116	-0.1023
116.17	-0.1541		116.17	-0.1023
116.33	-0.1541		116.34	-0.1023
116.5	-0.1544		116.51	-0.1023
116.67	-0.1544		116.67	-0.1023
116.83	-0.1544		116.83	-0.1023
117	-0.1541		117.01	-0.1023
117.16	-0.1538		117.17	-0.1023
117.33	-0.1538		117.34	-0.102
117.5	-0.1538		117.51	-0.1023
117.66	-0.1538		117.67	-0.102
117.84	-0.1535		117.83	-0.102
118	-0.1535		118	-0.102
118.17	-0.1538		118.18	-0.102
118.34	-0.1538		118.34	-0.102
118.5	-0.1538		118.51	-0.102
118.66	-0.1538		118.68	-0.102
118.84	-0.1538		118.83	-0.102
119	-0.1538		118.88	-0.102
119.16	-0.1538		118.88	-0.0322
119.34	-0.1531		119.05	-0.0211
119.51	-0.1531		119.21	-0.0164
119.62	-0.1528		119.37	-0.014
119.62	-0.0202		119.55	-0.0121
119.79	-0.0174		119.72	-0.0109
119.97	-0.0152		119.88	-0.0099
120.13	-0.0149		119.89	-0.0099
120.3	-0.0136		119.89	0.0502
120.46	-0.0136		120.05	0.0713
120.63	-0.0127		120.23	0.0694
120.63	0.1302		120.39	0.0688
120.8	0.1277		120.55	0.0688
120.97	0.1153		120.72	0.0688
121.13	0.1073		120.88	0.0691
121.3	0.1032		121.06	0.0691
121.48	0.1011		121.22	0.0694
121.63	0.0995		121.39	0.0691
121.8	0.0986		121.55	0.0694
121.97	0.0977		121.73	0.0694
122.14	0.097		121.89	0.0694
122.3	0.0964		122.05	0.0691
122.47	0.0961		122.22	0.0691
122.64	0.0961		122.38	0.0691
122.8	0.0955		122.56	0.0688
122.97	0.0958		122.72	0.0688
123.13	0.0955		122.89	0.0688
123.3	0.0955		123.06	0.0685
123.47	0.0955		123.22	0.0685
123.64	0.0952		123.39	0.0682
123.8	0.0955		123.56	0.0682
123.97	0.0955		123.73	0.0679
124.13	0.0952		123.89	0.0679
124.3	0.0955		124.06	0.0679
124.47	0.0955		124.22	0.0676
124.64	0.0955		124.39	0.0676
124.81	0.0961		124.56	0.0673
124.97	0.0958		124.73	0.0673
125.14	0.0961		124.89	0.0673
125.3	0.0958		125.06	0.067
125.47	0.0964		125.23	0.067
125.64	0.0964		125.39	0.067
125.81	0.0964		125.56	0.067
125.97	0.0967		125.72	0.0667
126.13	0.0967		125.88	0.0667
126.3	0.097		126.05	0.0667
126.47	0.097		126.23	0.0667
126.64	0.0967		126.39	0.0663
126.8	0.097		126.56	0.0663
126.97	0.0977		126.72	0.066
127.14	0.098		126.89	0.066
127.31	0.098		127.06	0.066
127.47	0.098		127.22	0.066
127.63	0.098		127.39	0.066
127.8	0.0983		127.55	0.0657
127.96	0.0983		127.72	0.0657
128.14	0.0983		127.89	0.0657
128.3	0.0986		128.06	0.0657
128.47	0.0986		128.22	0.0657
128.64	0.0992		128.39	0.0654
128.81	0.0989		128.55	0.0654
128.97	0.0992		128.73	0.0654
129.14	0.0992		128.89	0.0654
129.31	0.0995		129.05	0.0654
129.47	0.0995		129.23	0.0651
129.63	0.0998		129.39	0.0651
129.8	0.0998		129.56	0.0651
129.97	0.1001		129.73	0.0651
130.14	0.1001		129.89	0.0648
130.3	0.0998		130.06	0.0648
130.47	0.1008		130.22	0.0648
130.64	0.1004		130.38	0.0648
130.8	0.1008		130.56	0.0648
130.97	0.1008		130.72	0.0648
131.14	0.1011		130.89	0.0648
131.31	0.1011		131.05	0.0648
131.47	0.1011		131.23	0.0648
131.63	0.1008		131.39	0.0645
131.8	0.1011		131.55	0.0645
131.97	0.1014		131.72	0.0645
132.13	0.1014		131.9	0.0645
132.3	0.1017		132.06	0.0642
132.47	0.1014		132.22	0.0645
132.63	0.102		132.39	0.0642
132.8	0.1017		132.55	0.0645
132.97	0.102		132.73	0.0642
133.14	0.102		132.88	0.0642
133.3	0.1023		133.06	0.0642
133.47	0.102		133.23	0.0642
133.63	0.1026		133.39	0.0642
133.8	0.1023		133.56	0.0639
133.96	0.1026		133.72	0.0639
134.14	0.1029		133.89	0.0639
134.31	0.1029		134.05	0.0639
134.47	0.1029		134.23	0.0639
134.64	0.1026		134.39	0.0639
134.81	0.1029		134.56	0.0639
134.97	0.1029		134.73	0.0636
135.14	0.1026		134.89	0.0636
135.3	0.1032		135.05	0.0636
135.48	0.1029		135.22	0.0639
135.64	0.1032		135.39	0.0639
135.81	0.1035		135.56	0.0636
135.97	0.1032		135.73	0.0636
136.14	0.1035		135.89	0.0636
136.31	0.1039		136.06	0.0636
136.47	0.1035		136.22	0.0636
136.63	0.1039		136.39	0.0636
136.8	0.1035		136.55	0.0636
136.98	0.1035		136.73	0.0636
137.14	0.1042		136.89	0.0636
137.3	0.1039		137.05	0.0636
137.47	0.1042		137.22	0.0632
137.63	0.1039		137.39	0.0632
137.8	0.1042		137.56	0.0632
137.97	0.1042		137.72	0.0636
138.13	0.1042		137.89	0.0636
138.3	0.1042		138.06	0.0636
138.47	0.1042		138.22	0.0636
138.63	0.1045		138.39	0.0632
138.8	0.1042		138.56	0.0632
138.96	0.1048		138.73	0.0632
139.13	0.1042		138.89	0.0632
139.3	0.1045		139.06	0.0632
139.47	0.1045		139.22	0.0632
139.63	0.1045		139.39	0.0632
139.8	0.1048		139.56	0.0632
139.97	0.1045		139.73	0.0636
140.14	0.1048		139.89	0.0632
140.3	0.1045		140.06	0.0636
140.48	0.1051		140.22	0.0632
140.63	0.1051		140.39	0.0632
140.81	0.1048		140.55	0.0632
140.97	0.1048		140.73	0.0632
141.13	0.1048		140.89	0.0632
141.3	0.1051		141.06	0.0632
141.47	0.1051		141.22	0.0632
141.63	0.1051		141.39	0.0632
141.8	0.1048		141.56	0.0632
141.97	0.1051		141.73	0.0632
142.13	0.1051		141.89	0.0632
142.3	0.1048		142.05	0.0632
142.47	0.1051		142.22	0.0629
142.63	0.1051		142.39	0.0632
142.8	0.1051		142.55	0.0632
142.97	0.1048		142.72	0.0632
143.13	0.1054		142.89	0.0632
143.3	0.1054		143.05	0.0629
143.47	0.1051		143.23	0.0632
143.64	0.1054		143.39	0.0629
143.8	0.1051		143.56	0.0632
143.97	0.1054		143.72	0.0629
144.13	0.1051		143.89	0.0629
144.3	0.1051		144.05	0.0629
144.47	0.1057		144.23	0.0629
144.64	0.1051		144.39	0.0629
144.81	0.1054		144.56	0.0629
144.97	0.1051		144.73	0.0629
145.14	0.1054		144.89	0.0629
145.3	0.1051		145.06	0.0629
145.47	0.1051		145.22	0.0629
145.64	0.1054		145.39	0.0629
145.8	0.1051		145.56	0.0629
145.97	0.1054		145.73	0.0629
146.13	0.1054		145.89	0.0629
146.3	0.1048		146.05	0.0629
146.47	0.1054		146.23	0.0629
146.64	0.1051		146.39	0.0629
146.81	0.1054		146.55	0.0629
146.96	0.1051		146.72	0.0626
147.13	0.1051		146.89	0.0629
147.3	0.1054		147.06	0.0629
147.47	0.1054		147.22	0.0629
147.63	0.1051		147.39	0.0629
147.8	0.1051		147.56	0.0629
147.97	0.1051		147.72	0.0629
148.14	0.1051		147.89	0.0629
148.3	0.1057		148.06	0.0629
148.47	0.1051		148.22	0.0629
148.63	0.1057		148.39	0.0629
148.8	0.1051		148.56	0.0629
148.97	0.1054		148.72	0.0629
149.13	0.1051		148.88	0.0629
149.3	0.1054		149.06	0.0629
149.47	0.1054		149.22	0.0626
149.64	0.1051		149.38	0.0626
149.81	0.1051		149.55	0.0626
149.97	0.1048		149.72	0.0629
150.14	0.1048		149.89	0.0629
150.31	0.1048		150.05	0.0629
150.47	0.1048		150.22	0.0629
150.63	0.1048		150.39	0.0629
150.8	0.1048		150.56	0.0629
150.97	0.1051		150.72	0.0629
151.13	0.1048		150.89	0.0629
151.31	0.1051		151.06	0.0626
151.47	0.1051		151.22	0.0629
151.63	0.1048		151.39	0.0629
151.8	0.1051		151.56	0.0629
151.97	0.1048		151.72	0.0626
152.13	0.1051		151.89	0.0629
152.3	0.1048		152.05	0.0626
152.47	0.1051		152.23	0.0626
152.63	0.1045		152.39	0.0629
152.81	0.1051		152.56	0.0626
152.97	0.1045		152.72	0.0629
153.13	0.1048		152.89	0.0629
153.3	0.1045		153.05	0.0629
153.47	0.1048		153.23	0.0629
153.64	0.1045		153.39	0.0629
153.81	0.1048		153.55	0.0629
153.97	0.1048		153.73	0.0629
154.13	0.1048		153.89	0.0629
154.3	0.1045		154.05	0.0629
154.47	0.1048		154.22	0.0629
154.64	0.1045		154.39	0.0629
154.8	0.1042		154.55	0.0629
154.97	0.1048		154.72	0.0629
155.13	0.1045		154.89	0.0629
155.3	0.1045		155.05	0.0629
155.47	0.1045		155.22	0.0629
155.64	0.1045		155.39	0.0629
155.8	0.1042		155.56	0.0629
155.97	0.1042		155.72	0.0629
156.13	0.1042		155.89	0.0629
156.3	0.1042		156.05	0.0632
156.46	0.1042		156.22	0.0632
156.63	0.1042		156.39	0.0629
156.8	0.1035		156.56	0.0629
156.97	0.1042		156.73	0.0629
157.14	0.1039		156.89	0.0629
157.3	0.1039		157.06	0.0629
157.47	0.1035		157.23	0.0629
157.64	0.1039		157.39	0.0629
157.8	0.1035		157.56	0.0629
157.96	0.1039		157.72	0.0629
158.13	0.1039		157.89	0.0629
158.3	0.1039		158.06	0.0629
158.47	0.1039		158.22	0.0629
158.64	0.1035		158.39	0.0629
158.81	0.1032		158.56	0.0629
158.97	0.1032		158.72	0.0632
159.14	0.1032		158.89	0.0629
159.3	0.1032		159.06	0.0632
159.46	0.1032		159.22	0.0629
159.63	0.1032		159.39	0.0632
159.8	0.1032		159.56	0.0629
159.97	0.1029		159.72	0.0629
160.14	0.1035		159.89	0.0632
160.3	0.1029		160.06	0.0629
160.47	0.1029		160.22	0.0629
160.64	0.1026		160.38	0.0629
160.8	0.1029		160.56	0.0629
160.97	0.1029		160.72	0.0629
161.14	0.1029		160.89	0.0629
161.31	0.1032		161.05	0.0629
161.47	0.1026		161.22	0.0629
161.64	0.1026		161.39	0.0629
161.81	0.1029		161.55	0.0629
161.97	0.1026		161.73	0.0629
162.13	0.1029		161.89	0.0629
162.3	0.1026		162.06	0.0629
162.47	0.1029		162.22	0.0629
162.63	0.1026		162.39	0.0629
162.8	0.1026		162.56	0.0629
162.97	0.1023		162.72	0.0629
163.14	0.1023		162.89	0.0629
163.3	0.1026		163.05	0.0629
163.47	0.1023		163.22	0.0629
163.63	0.1029		163.39	0.0629
163.8	0.1026		163.56	0.0629
163.97	0.1023		163.73	0.0629
164.13	0.1029		163.89	0.0629
164.3	0.1026		164.06	0.0629
164.47	0.1029		164.22	0.0629
164.64	0.1026		164.39	0.0629
164.8	0.1026		164.56	0.0629
164.97	0.1026		164.72	0.0629
165.13	0.1026		164.89	0.0629
165.3	0.1026		165.06	0.0629
165.47	0.1026		165.22	0.0629
165.63	0.1026		165.39	0.0629
165.8	0.1023		165.56	0.0629
165.97	0.1023		165.72	0.0629
166.13	0.1026		165.89	0.0629
166.31	0.102		166.06	0.0629
166.46	0.1026		166.22	0.0629
166.63	0.1023		166.39	0.0629
166.8	0.1023		166.56	0.0629
166.97	0.1023		166.72	0.0632
167.14	0.1023		166.89	0.0632
167.3	0.1026		167.06	0.0632
167.47	0.1026		167.22	0.0632
167.63	0.1026		167.39	0.0632
167.8	0.1026		167.55	0.0632
167.97	0.1026		167.72	0.0632
168.13	0.1026		167.89	0.0632
168.31	0.1023		168.05	0.0632
168.47	0.1023		168.23	0.0632
168.64	0.1026		168.39	0.0632
168.8	0.1026		168.56	0.0632
168.97	0.1023		168.72	0.0632
169.13	0.1026		168.89	0.0636
169.3	0.102		169.06	0.0636
169.47	0.1023		169.22	0.0636
169.64	0.1026		169.39	0.0636
169.81	0.1026		169.56	0.0636
169.97	0.1023		169.73	0.0636
170.13	0.1026		169.89	0.0636
170.3	0.1029		170.06	0.0636
170.47	0.1023		170.23	0.0636
170.64	0.1026		170.39	0.0636
170.81	0.1026		170.56	0.0636
170.97	0.102		170.72	0.0636
171.14	0.1026		170.89	0.0636
171.3	0.1023		171.06	0.0636
171.47	0.1026		171.22	0.0636
171.64	0.102		171.39	0.0636
171.8	0.1026		171.55	0.0636
171.97	0.1026		171.73	0.0636
172.14	0.1023		171.89	0.0636
172.31	0.1023		172.06	0.0632
172.47	0.1026		172.22	0.0636
172.64	0.1026		172.39	0.0632
172.8	0.1023		172.56	0.0636
172.98	0.1026		172.72	0.0636
173.13	0.1029		172.89	0.0636
173.3	0.1029		173.06	0.0636
173.47	0.1023		173.23	0.0636
173.64	0.1026		173.39	0.0636
173.8	0.1029		173.56	0.0636
173.97	0.1026		173.72	0.0636
174.14	0.1029		173.89	0.0636
174.31	0.1026		174.05	0.0636
174.47	0.1029		174.23	0.0636
174.63	0.1026		174.39	0.0636
174.8	0.1029		174.55	0.0636
174.97	0.1029		174.72	0.0636
175.14	0.1026		174.88	0.0636
175.3	0.1035		175.06	0.0636
175.47	0.1035		175.22	0.0636
175.64	0.1039		175.39	0.0636
175.8	0.1035		175.55	0.0639
175.97	0.1039		175.72	0.0639
176.14	0.1035		175.89	0.0639
176.3	0.1039		176.05	0.0636
176.46	0.1045		176.23	0.0636
176.63	0.1039		176.39	0.0639
176.8	0.1039		176.55	0.0639
176.97	0.1042		176.73	0.0639
177.13	0.1042		176.89	0.0639
177.3	0.1045		177.06	0.0639
177.47	0.1042		177.22	0.0639
177.64	0.1045		177.39	0.0636
177.8	0.1045		177.56	0.0639
177.96	0.1048		177.73	0.0639
178.13	0.1048		177.89	0.0636
178.3	0.1045		178.06	0.0639
178.47	0.1048		178.22	0.0639
178.64	0.1054		178.39	0.0639
178.8	0.1048		178.56	0.0639
178.97	0.1054		178.72	0.0636
179.13	0.1054		178.89	0.0639
179.3	0.1054		179.05	0.0639
179.47	0.1054		179.22	0.0639
179.64	0.1057		179.39	0.0639
179.8	0.106		179.56	0.0639
179.97	0.1057		179.72	0.0639
180.14	0.106		179.89	0.0639
180.3	0.1063		180.06	0.0639
180.47	0.107		180.22	0.0639
180.63	0.1063		180.38	0.0642
180.8	0.1066		180.56	0.0639
180.98	0.107		180.73	0.0642
181.13	0.1073		180.89	0.0639
181.31	0.1073		181.06	0.0642
181.46	0.1073		181.22	0.0642
181.64	0.1079		181.39	0.0642
181.8	0.1082		181.56	0.0642
181.97	0.1082		181.72	0.0642
182.13	0.1082		181.89	0.0639
182.3	0.1085		182.06	0.0642
182.47	0.1085		182.23	0.0642
182.64	0.1094		182.39	0.0642
182.8	0.1091		182.56	0.0642
182.96	0.1097		182.72	0.0642
183.13	0.1097		182.88	0.0642
183.3	0.1101		183.05	0.0642
183.47	0.1101		183.23	0.0642
183.63	0.1107		183.39	0.0642
183.8	0.1104		183.56	0.0642
183.96	0.111		183.72	0.0642
184.13	0.111		183.89	0.0642
184.31	0.1113		184.06	0.0642
184.46	0.1113		184.22	0.0642
184.63	0.1119		184.39	0.0645
184.8	0.1119		184.55	0.0645
184.97	0.1122		184.72	0.0645
185.13	0.1122		184.89	0.0645
185.3	0.1128		185.05	0.0645
185.48	0.1132		185.23	0.0645
185.64	0.1132		185.39	0.0645
185.8	0.1138		185.56	0.0645
185.96	0.1138		185.73	0.0648
186.13	0.1144		185.89	0.0648
186.3	0.1144		186.06	0.0648
186.47	0.115		186.22	0.0648
186.63	0.115		186.39	0.0648
186.81	0.1153		186.56	0.0648
186.97	0.1153		186.73	0.0648
187.13	0.1159		186.89	0.0648
187.3	0.1163		187.06	0.0648
187.47	0.1166		187.22	0.0648
187.64	0.1166		187.39	0.0651
187.8	0.1172		187.55	0.0648
187.97	0.1175		187.73	0.0651
188.13	0.1178		187.89	0.0651
188.3	0.1181		188.06	0.0648
188.47	0.1187		188.23	0.0651
188.63	0.119		188.39	0.0651
188.81	0.1194		188.56	0.0651
188.96	0.12		188.72	0.0651
189.14	0.12		188.89	0.0651
189.3	0.1203		189.06	0.0651
189.47	0.1209		189.22	0.0651
189.64	0.1212		189.39	0.0651
189.8	0.1218		189.56	0.0651
189.97	0.1225		189.72	0.0651
190.13	0.1228		189.89	0.0654
190.3	0.1231		190.06	0.0651
190.47	0.1243		190.23	0.0654
190.64	0.1246		190.39	0.0654
190.81	0.1246		190.55	0.0654
190.97	0.1256		190.73	0.0654
191.14	0.1259		190.89	0.0654
191.3	0.1265		191.06	0.0654
191.47	0.1265		191.23	0.0657
191.63	0.1268		191.39	0.0657
191.8	0.1277		191.56	0.0657
191.98	0.1277		191.72	0.0657
192.13	0.128		191.89	0.0657
192.3	0.129		192.06	0.0657
192.48	0.1293		192.23	0.0657
192.63	0.1299		192.39	0.0657
192.8	0.1302		192.56	0.0657
192.97	0.1311		192.72	0.0657
193.14	0.1311		192.89	0.0657
193.3	0.1321		193.06	0.066
193.47	0.1327		193.22	0.066
193.64	0.133		193.39	0.066
193.8	0.1336		193.55	0.066
193.97	0.1342		193.72	0.0663
194.13	0.1349		193.89	0.066
194.3	0.1349		194.05	0.066
194.47	0.1355		194.22	0.0663
194.63	0.1361		194.39	0.0663
194.8	0.137		194.55	0.0663
194.97	0.138		194.72	0.0667
195.13	0.1383		194.88	0.0667
195.3	0.1389		195.05	0.0667
195.47	0.1398		195.22	0.0667
195.64	0.1404		195.39	0.0667
195.81	0.1417		195.55	0.0667
195.97	0.1426		195.72	0.067
196.13	0.1429		195.89	0.067
196.31	0.1435		196.05	0.067
196.47	0.1445		196.22	0.067
196.64	0.1454		196.39	0.0673
196.8	0.1457		196.55	0.0673
196.97	0.1466		196.72	0.0673
197.14	0.1476		196.89	0.0673
197.3	0.1485		197.05	0.0673
197.47	0.1494		197.22	0.0673
197.64	0.1497		197.39	0.0676
197.8	0.1507		197.55	0.0676
197.97	0.1516		197.72	0.0676
198.13	0.1522		197.89	0.0676
198.3	0.1531		198.05	0.0676
198.47	0.1541		198.23	0.0676
198.64	0.1547		198.39	0.0676
198.8	0.1556		198.56	0.0679
198.97	0.1559		198.73	0.0679
199.14	0.1575		198.89	0.0682
199.3	0.1584		199.06	0.0682
199.47	0.1594		199.22	0.0682
199.63	0.16		199.39	0.0682
199.81	0.1606		199.56	0.0682
199.97	0.1618		199.73	0.0685
200.14	0.1625		199.89	0.0685
200.3	0.164		200.05	0.0685
200.47	0.1646		200.23	0.0685
200.64	0.1652		200.39	0.0685
200.8	0.1662		200.56	0.0688
200.97	0.1668		200.73	0.0688
201.14	0.1674		200.89	0.0688
201.3	0.169		201.05	0.0691
201.47	0.1699		201.22	0.0691
201.64	0.1708		201.38	0.0691
201.8	0.1718		201.56	0.0694
201.96	0.1733		201.73	0.0694
202.14	0.1742		201.89	0.0694
202.3	0.1755		202.06	0.0698
202.46	0.177		202.23	0.0698
202.63	0.1786		202.39	0.0701
202.8	0.1795		202.55	0.0701
202.97	0.1798		202.73	0.0701
203.14	0.1817		202.89	0.0704
203.3	0.1826		203.06	0.0704
203.47	0.1829		203.22	0.0704
203.64	0.1851		203.39	0.0707
203.8	0.186		203.55	0.0707
203.97	0.1876		203.72	0.0707
204.14	0.1888		203.89	0.071
204.3	0.1904		204.05	0.071
204.47	0.1913		204.22	0.071
204.64	0.1928		204.39	0.0713
204.81	0.1941		204.55	0.0713
204.97	0.1953		204.72	0.0713
205.13	0.1959		204.89	0.0713
205.3	0.1972		205.06	0.0716
205.47	0.1984		205.22	0.0716
205.64	0.199		205.39	0.0719
205.81	0.199		205.56	0.0722
205.97	0.199		205.72	0.0722
206.14	0.1997		205.89	0.0722
206.31	0.2006		206.05	0.0725
206.47	0.2021		206.22	0.0725
206.64	0.2028		206.39	0.0729
206.81	0.2028		206.56	0.0732
206.97	0.2031		206.72	0.0732
207.14	0.2031		206.89	0.0732
207.3	0.2043		207.06	0.0732
207.47	0.2043		207.22	0.0735
207.63	0.204		207.39	0.0735
207.8	0.2043		207.55	0.0738
207.97	0.204		207.72	0.0738
208.14	0.204		207.89	0.0741
208.31	0.204		208.05	0.0741
208.47	0.2037		208.22	0.0744
208.64	0.204		208.4	0.0744
208.8	0.2031		208.56	0.075
208.97	0.2031		208.72	0.075
209.14	0.2037		208.89	0.0753
209.3	0.2034		209.05	0.0753
209.47	0.204		209.22	0.0756
209.64	0.2043		209.39	0.076
209.81	0.2043		209.56	0.076
209.97	0.2043		209.72	0.0763
210.13	0.2043		209.89	0.0763
210.31	0.2037		210.06	0.0766
210.47	0.2034		210.22	0.0766
210.64	0.2034		210.39	0.0769
210.8	0.2031		210.55	0.0772
210.97	0.2028		210.72	0.0772
211.14	0.2024		210.89	0.0775
211.3	0.2021		211.06	0.0778
211.47	0.2018		211.22	0.0781
211.64	0.2012		211.39	0.0784
211.8	0.2003		211.56	0.0784
211.97	0.2006		211.72	0.0787
212.14	0.2		211.89	0.0787
212.31	0.1997		212.06	0.0791
212.47	0.199		212.22	0.0794
212.63	0.199		212.39	0.0794
212.8	0.1984		212.56	0.08
212.97	0.1984		212.72	0.08
213.14	0.1981		212.89	0.0803
213.3	0.1981		213.05	0.0806
213.47	0.1978		213.23	0.0806
213.63	0.1978		213.39	0.0809
213.8	0.1972		213.56	0.0809
213.98	0.1972		213.72	0.0812
214.14	0.1975		213.89	0.0812
214.31	0.1969		214.06	0.0815
214.47	0.1966		214.22	0.0818
214.64	0.1962		214.39	0.0818
214.81	0.1956		214.56	0.0825
214.97	0.195		214.72	0.0825
215.14	0.195		214.89	0.0828
215.31	0.1944		215.05	0.0831
215.47	0.1944		215.23	0.0834
215.63	0.1944		215.39	0.0837
215.8	0.1941		215.55	0.084
215.97	0.1941		215.72	0.084
216.14	0.1931		215.89	0.0843
216.3	0.1931		216.05	0.0846
216.47	0.1925		216.22	0.0849
216.64	0.1925		216.38	0.0853
216.8	0.1922		216.56	0.0853
216.97	0.1922		216.73	0.0856
217.14	0.1916		216.89	0.0859
217.3	0.1916		217.05	0.0862
217.47	0.1916		217.23	0.0865
217.64	0.191		217.39	0.0868
217.8	0.191		217.55	0.0871
217.97	0.1904		217.73	0.0874
218.13	0.1904		217.89	0.0877
218.3	0.19		218.05	0.088
218.47	0.19		218.22	0.0884
218.63	0.1897		218.39	0.089
218.8	0.1894		218.56	0.089
218.97	0.1891		218.72	0.0893
219.13	0.1891		218.89	0.0899
219.3	0.1891		219.06	0.0902
219.47	0.1891		219.22	0.0905
219.64	0.1888		219.38	0.0908
219.8	0.1888		219.56	0.0915
219.97	0.1885		219.72	0.0918
220.14	0.1885		219.89	0.0921
220.31	0.1882		220.06	0.0927
220.47	0.1882		220.23	0.093
220.63	0.1876		220.39	0.0939
220.8	0.1869		220.56	0.0942
220.97	0.1869		220.73	0.0946
221.14	0.1876		220.89	0.0955
221.3	0.1869		221.05	0.0955
221.47	0.1866		221.22	0.0964
221.64	0.1866		221.39	0.0967
221.81	0.1863		221.56	0.097
221.97	0.1863		221.72	0.0973
222.14	0.1857		221.89	0.098
222.3	0.1857		222.05	0.0983
222.47	0.186		222.23	0.0989
222.64	0.1857		222.39	0.0992
222.8	0.1854		222.55	0.0998
222.97	0.1854		222.72	0.1004
223.13	0.1851		222.89	0.1008
223.3	0.1851		223.06	0.1014
223.47	0.1851		223.23	0.102
223.64	0.1851		223.39	0.1026
223.8	0.1851		223.55	0.1032
223.97	0.1845		223.73	0.1035
224.13	0.1848		223.89	0.1042
224.31	0.1842		224.06	0.1048
224.47	0.1838		224.22	0.1054
224.63	0.1835		224.39	0.1063
224.81	0.1835		224.55	0.107
224.97	0.1835		224.72	0.1079
225.14	0.1832		224.89	0.1085
225.3	0.1829		225.06	0.1091
225.47	0.1829		225.22	0.1097
225.64	0.1826		225.39	0.1107
225.8	0.1826		225.55	0.111
225.97	0.1826		225.73	0.1119
226.14	0.1823		225.89	0.1125
226.31	0.1823		226.05	0.1135
226.47	0.1823		226.23	0.1141
226.64	0.182		226.4	0.115
226.81	0.1823		226.55	0.1163
226.97	0.182		226.73	0.1169
227.14	0.1814		226.89	0.1181
227.31	0.1817		227.06	0.119
227.47	0.1814		227.22	0.12
227.63	0.1817		227.39	0.1209
227.81	0.1814		227.56	0.1215
227.97	0.1814		227.72	0.1225
228.14	0.1811		227.89	0.1237
228.3	0.1811		228.05	0.1246
228.46	0.1807		228.23	0.1256
228.64	0.1811		228.39	0.1268
228.8	0.1807		228.55	0.1277
228.97	0.1801		228.72	0.129
229.14	0.1801		228.89	0.1299
229.31	0.1798		229.06	0.1314
229.47	0.1798		229.23	0.1327
229.64	0.1798		229.39	0.1339
229.8	0.1798		229.56	0.1355
229.97	0.1795		229.73	0.137
230.13	0.1795		229.89	0.1386
230.3	0.1795		230.05	0.1398
230.47	0.1792		230.22	0.1407
230.63	0.1792		230.38	0.1423
230.81	0.1789		230.55	0.1438
230.96	0.1789		230.72	0.1457
231.13	0.1789		230.89	0.1473
231.31	0.1792		231.06	0.1491
231.47	0.1789		231.22	0.1507
231.64	0.1789		231.38	0.1525
231.8	0.1789		231.56	0.1547
231.97	0.1786		231.72	0.1566
232.14	0.1786		231.89	0.1587
232.3	0.1783		232.05	0.1609
232.47	0.1783		232.22	0.1631
232.64	0.178		232.39	0.1662
232.81	0.1773		232.55	0.1683
232.97	0.178		232.72	0.1705
233.14	0.1776		232.89	0.1733
233.3	0.1776		233.06	0.1758
233.47	0.1776		233.22	0.1789
233.64	0.1773		233.39	0.1798
233.8	0.1773		233.55	0.1811
233.97	0.1773		233.73	0.1817
234.14	0.1773		233.89	0.1823
234.3	0.177		234.06	0.1823
234.46	0.1767		234.22	0.1814
234.64	0.1773		234.39	0.1814
234.8	0.1767		234.56	0.1814
234.97	0.1767		234.72	0.1811
235.14	0.1764		234.89	0.1801
235.3	0.1767		235.06	0.1795
235.47	0.1764		235.22	0.1789
235.64	0.1764		235.39	0.1783
235.8	0.1761		235.55	0.1773
235.97	0.1761		235.73	0.1767
236.14	0.1764		235.88	0.1761
236.3	0.1761		236.06	0.1758
236.47	0.1761		236.22	0.1755
236.64	0.1758		236.39	0.1749
236.8	0.1752		236.56	0.1736
236.97	0.1755		236.72	0.1736
237.14	0.1758		236.89	0.1727
237.3	0.1758		237.05	0.1721
237.47	0.1755		237.22	0.1718
237.63	0.1755		237.39	0.1711
237.8	0.1752		237.55	0.1705
237.97	0.1752		237.72	0.1702
238.14	0.1752		237.89	0.1696
238.3	0.1745		238.05	0.169
238.47	0.1749		238.22	0.168
238.63	0.1749		238.39	0.1677
238.81	0.1742		238.55	0.1671
238.97	0.1749		238.7	0.1674
239.13	0.1742		238.7	0.0313
239.3	0.1739		238.87	0.0202
239.47	0.1739		239.04	0.0155
239.57	0.1739		239.21	0.0133
239.57	0.0357		239.37	0.0115
239.74	0.0326		239.54	0.0105
239.91	0.031		239.71	0.0099
240.07	0.0298		239.71	-0.137
240.24	0.0288		239.88	-0.1035
240.41	0.0279		240.05	-0.0952
240.58	0.0273		240.22	-0.0915
240.58	-0.1401		240.38	-0.0887
240.75	-0.1414		240.55	-0.0871
240.91	-0.1302		240.71	-0.0856
241.09	-0.1228		240.87	-0.0846
241.26	-0.1194		241.05	-0.0834
241.42	-0.1169		241.21	-0.0825
241.58	-0.1153		241.38	-0.0818
241.75	-0.1141		241.54	-0.0812
241.92	-0.1132		241.71	-0.0806
242.08	-0.1125		241.88	-0.08
242.25	-0.1116		242.05	-0.0794
242.41	-0.1113		242.22	-0.0791
242.58	-0.111		242.38	-0.0787
242.75	-0.1104		242.55	-0.0781
242.91	-0.1101		242.71	-0.0778
243.08	-0.1094		242.87	-0.0775
243.25	-0.1094		243.05	-0.0775
243.42	-0.1094		243.21	-0.0769
243.59	-0.1085		243.38	-0.0766
243.75	-0.1088		243.54	-0.0763
243.92	-0.1088		243.71	-0.076
244.09	-0.1082		243.88	-0.0756
244.25	-0.1082		244.05	-0.0756
244.42	-0.1079		244.21	-0.0753
244.58	-0.1079		244.38	-0.075
244.75	-0.1079		244.55	-0.075
244.92	-0.1079		244.71	-0.0747
245.09	-0.1079		244.88	-0.0744
245.25	-0.1073		245.05	-0.0744
245.41	-0.1073		245.22	-0.0741
245.58	-0.1076		245.38	-0.0741
245.75	-0.1066		245.54	-0.0738
245.92	-0.1066		245.71	-0.0735
246.09	-0.1076		245.88	-0.0735
246.25	-0.1073		246.05	-0.0732
246.42	-0.1066		246.22	-0.0732
246.59	-0.1066		246.38	-0.0732
246.75	-0.1063		246.55	-0.0729
246.92	-0.1066		246.72	-0.0725
247.09	-0.1063		246.88	-0.0725
247.25	-0.1066		247.05	-0.0725
247.42	-0.1066		247.21	-0.0722
247.59	-0.1063		247.38	-0.0722
247.75	-0.1063		247.55	-0.0722
247.92	-0.106		247.71	-0.0722
248.08	-0.106		247.88	-0.0719
248.25	-0.1063		248.05	-0.0719
248.42	-0.1057		248.21	-0.0719
248.58	-0.106		248.38	-0.0716
248.75	-0.1057		248.55	-0.0713
248.92	-0.106		248.71	-0.0713
249.08	-0.106		248.88	-0.0713
249.25	-0.1054		249.05	-0.071
249.42	-0.106		249.21	-0.071
249.58	-0.1057		249.38	-0.071
249.75	-0.1057		249.54	-0.071
249.92	-0.1057		249.72	-0.0707
250.09	-0.1057		249.88	-0.0707
250.25	-0.1054		250.05	-0.0704
250.42	-0.1054		250.22	-0.0704
250.59	-0.106		250.39	-0.0704
250.75	-0.1054		250.55	-0.0704
250.92	-0.1057		250.71	-0.0704
251.09	-0.1057		250.88	-0.0701
251.25	-0.1054		251.05	-0.0701
251.42	-0.1054		251.21	-0.0701
251.58	-0.1054		251.38	-0.0701
251.75	-0.1051		251.55	-0.0698
251.91	-0.1051		251.71	-0.0698
252.08	-0.1051		251.88	-0.0698
252.25	-0.1054		252.05	-0.0698
252.42	-0.1051		252.22	-0.0698
252.58	-0.1054		252.39	-0.0694
252.75	-0.1048		252.54	-0.0694
252.92	-0.1051		252.71	-0.0694
253.08	-0.1048		252.88	-0.0694
253.25	-0.1054		253.05	-0.0688
253.41	-0.1048		253.21	-0.0688
253.58	-0.1054		253.38	-0.0688
253.75	-0.1048		253.55	-0.0688
253.91	-0.1051		253.71	-0.0685
254.08	-0.1048		253.88	-0.0685
254.25	-0.1051		254.04	-0.0685
254.42	-0.1045		254.21	-0.0682
254.58	-0.1048		254.38	-0.0682
254.75	-0.1048		254.55	-0.0679
254.92	-0.1048		254.71	-0.0679
255.08	-0.1045		254.88	-0.0679
255.26	-0.1045		255.05	-0.0679
255.41	-0.1048		255.21	-0.0679
255.58	-0.1045		255.38	-0.0676
255.75	-0.1048		255.55	-0.0676
255.91	-0.1045		255.71	-0.0676
256.08	-0.1048		255.88	-0.0676
256.26	-0.1042		256.05	-0.0676
256.42	-0.1042		256.22	-0.0673
256.58	-0.1042		256.38	-0.0676
256.75	-0.1045		256.55	-0.0673
256.92	-0.1045		256.71	-0.0673
257.09	-0.1045		256.88	-0.067
257.25	-0.1045		257.05	-0.0673
257.42	-0.1045		257.22	-0.067
257.59	-0.1042		257.38	-0.067
257.75	-0.1039		257.54	-0.067
257.92	-0.1039		257.71	-0.067
258.09	-0.1039		257.88	-0.0667
258.25	-0.1039		258.04	-0.067
258.42	-0.1042		258.21	-0.0667
258.59	-0.1042		258.38	-0.0667
258.75	-0.1042		258.55	-0.0667
258.92	-0.1039		258.71	-0.0667
259.09	-0.1035		258.88	-0.0663
259.25	-0.1035		259.05	-0.0663
259.42	-0.1042		259.21	-0.0663
259.59	-0.1039		259.38	-0.0663
259.76	-0.1039		259.55	-0.066
259.92	-0.1039		259.72	-0.066
260.08	-0.1039		259.88	-0.066
260.26	-0.1035		260.05	-0.066
260.42	-0.1035		260.21	-0.066
260.59	-0.1032		260.38	-0.066
260.75	-0.1032		260.54	-0.0657
260.91	-0.1032		260.72	-0.066
261.09	-0.1035		260.88	-0.066
261.26	-0.1032		261.05	-0.0657
261.42	-0.1029		261.21	-0.0657
261.59	-0.1029		261.38	-0.0657
261.75	-0.1029		261.54	-0.0657
261.92	-0.1026		261.71	-0.0654
262.08	-0.1026		261.88	-0.0654
262.25	-0.1029		262.05	-0.0654
262.42	-0.1029		262.21	-0.0654
262.59	-0.1029		262.38	-0.0654
262.75	-0.1029		262.55	-0.0651
262.91	-0.1029		262.72	-0.0651
263.08	-0.1026		262.88	-0.0651
263.26	-0.1029		263.05	-0.0651
263.41	-0.1029		263.21	-0.0651
263.59	-0.1023		263.39	-0.0651
263.75	-0.1023		263.55	-0.0651
263.92	-0.1023		263.72	-0.0651
264.09	-0.102		263.88	-0.0648
264.25	-0.102		264.05	-0.0648
264.41	-0.102		264.21	-0.0648
264.58	-0.102		264.38	-0.0648
264.76	-0.1017		264.55	-0.0648
264.91	-0.1017		264.71	-0.0645
265.08	-0.1014		264.88	-0.0648
265.25	-0.102		265.05	-0.0645
265.41	-0.102		265.22	-0.0645
265.58	-0.1017		265.38	-0.0645
265.75	-0.1017		265.55	-0.0645
265.91	-0.1014		265.71	-0.0645
266.08	-0.1011		265.88	-0.0645
266.25	-0.1014		266.05	-0.0645
266.42	-0.1014		266.21	-0.0642
266.58	-0.1014		266.38	-0.0642
266.75	-0.1014		266.55	-0.0642
266.92	-0.1008		266.71	-0.0642
267.09	-0.1008		266.88	-0.0642
267.25	-0.1014		267.05	-0.0642
267.42	-0.1004		267.21	-0.0642
267.59	-0.1011		267.38	-0.0642
267.75	-0.1008		267.55	-0.0642
267.92	-0.1004		267.71	-0.0639
268.09	-0.1008		267.88	-0.0639
268.25	-0.1001		268.05	-0.0639
268.42	-0.1001		268.21	-0.0639
268.59	-0.1001		268.38	-0.0639
268.75	-0.1001		268.55	-0.0636
268.92	-0.0998		268.71	-0.0636
269.09	-0.0998		268.88	-0.0636
269.26	-0.0998		269.05	-0.0636
269.42	-0.0995		269.22	-0.0636
269.58	-0.0995		269.38	-0.0636
269.75	-0.0995		269.55	-0.0636
269.91	-0.0995		269.72	-0.0636
270.08	-0.0995		269.88	-0.0636
270.25	-0.0992		270.05	-0.0636
270.41	-0.0992		270.21	-0.0632
270.58	-0.0992		270.38	-0.0636
270.75	-0.0989		270.55	-0.0632
270.91	-0.0989		270.72	-0.0632
271.09	-0.0992		270.88	-0.0632
271.25	-0.0989		271.05	-0.0632
271.42	-0.0989		271.22	-0.0632
271.59	-0.0983		271.38	-0.0632
271.75	-0.0986		271.55	-0.0632
271.92	-0.0989		271.72	-0.0632
272.09	-0.0983		271.88	-0.0632
272.25	-0.0986		272.05	-0.0632
272.42	-0.0986		272.21	-0.0632
272.58	-0.0986		272.38	-0.0632
272.75	-0.0986		272.54	-0.0632
272.92	-0.098		272.71	-0.0629
273.09	-0.0983		272.88	-0.0629
273.25	-0.0977		273.04	-0.0629
273.41	-0.098		273.21	-0.0629
273.59	-0.0973		273.38	-0.0629
273.75	-0.098		273.55	-0.0629
273.91	-0.0973		273.72	-0.0629
274.08	-0.0977		273.88	-0.0629
274.25	-0.0973		274.05	-0.0629
274.42	-0.0977		274.21	-0.0626
274.58	-0.0973		274.38	-0.0629
274.75	-0.0973		274.55	-0.0629
274.91	-0.097		274.72	-0.0626
275.08	-0.0967		274.88	-0.0626
275.25	-0.0973		275.05	-0.0626
275.42	-0.097		275.22	-0.0626
275.59	-0.097		275.38	-0.0626
275.75	-0.097		275.55	-0.0626
275.92	-0.0967		275.71	-0.0626
276.09	-0.097		275.88	-0.0626
276.25	-0.097		276.05	-0.0626
276.42	-0.0964		276.21	-0.0626
276.58	-0.0964		276.38	-0.0626
276.75	-0.0967		276.55	-0.0626
276.91	-0.0964		276.72	-0.0623
277.08	-0.0964		276.88	-0.0626
277.25	-0.0964		277.05	-0.0623
277.42	-0.0958		277.21	-0.0623
277.58	-0.0964		277.38	-0.0623
277.75	-0.0958		277.54	-0.0623
277.91	-0.0961		277.71	-0.0623
278.09	-0.0958		277.88	-0.0623
278.25	-0.0961		278.05	-0.0623
278.42	-0.0958		278.21	-0.0623
278.59	-0.0961		278.38	-0.0623
278.75	-0.0955		278.55	-0.062
278.92	-0.0958		278.72	-0.062
279.08	-0.0961		278.88	-0.062
279.25	-0.0955		279.07	-0.062
279.42	-0.0958		279.21	-0.062
279.59	-0.0955		279.38	-0.062
279.75	-0.0958		279.55	-0.0617
279.91	-0.0958		279.71	-0.062
280.08	-0.0952		279.88	-0.0617
280.25	-0.0952		280.05	-0.062
280.42	-0.0955		280.22	-0.062
280.58	-0.0958		280.38	-0.0617
280.75	-0.0952		280.55	-0.0617
280.92	-0.0955		280.72	-0.0617
281.08	-0.0955		280.88	-0.0617
281.25	-0.0955		281.05	-0.0617
281.41	-0.0952		281.22	-0.0617
281.58	-0.0955		281.38	-0.0617
281.75	-0.0955		281.55	-0.0617
281.91	-0.0952		281.72	-0.0617
282.09	-0.0958		281.88	-0.0617
282.25	-0.0952		282.05	-0.0617
282.41	-0.0955		282.22	-0.0617
282.59	-0.0955		282.38	-0.0614
282.75	-0.0955		282.55	-0.0614
282.91	-0.0952		282.71	-0.0617
283.09	-0.0955		282.88	-0.0617
283.25	-0.0952		283.05	-0.0617
283.41	-0.0952		283.22	-0.0617
283.58	-0.0955		283.38	-0.0617
283.75	-0.0958		283.56	-0.0617
283.92	-0.0958		283.72	-0.0617
284.08	-0.0958		283.88	-0.0614
284.25	-0.0958		284.05	-0.0617
284.41	-0.0958		284.21	-0.0617
284.58	-0.0958		284.38	-0.0617
284.76	-0.0961		284.55	-0.0614
284.91	-0.0958		284.71	-0.0614
285.08	-0.0961		284.89	-0.0614
285.25	-0.0958		285.05	-0.0614
285.42	-0.0961		285.21	-0.0614
285.58	-0.0958		285.38	-0.0614
285.75	-0.0961		285.54	-0.0614
285.92	-0.0964		285.71	-0.0614
286.08	-0.0964		285.88	-0.0614
286.25	-0.0964		286.05	-0.0614
286.42	-0.0964		286.21	-0.0614
286.59	-0.0964		286.38	-0.0614
286.76	-0.0967		286.55	-0.0614
286.91	-0.0964		286.71	-0.0614
287.08	-0.0961		286.89	-0.0614
287.25	-0.0967		287.04	-0.0614
287.41	-0.0967		287.21	-0.0611
287.59	-0.0967		287.38	-0.0611
287.75	-0.0967		287.54	-0.0614
287.92	-0.0967		287.71	-0.0614
288.08	-0.0967		287.88	-0.0614
288.25	-0.097		288.05	-0.0614
288.42	-0.097		288.21	-0.0614
288.59	-0.097		288.38	-0.0614
288.75	-0.097		288.54	-0.0614
288.92	-0.0973		288.71	-0.0614
289.08	-0.0973		288.88	-0.0614
289.25	-0.0973		289.05	-0.0614
289.42	-0.0973		289.22	-0.0614
289.58	-0.0977		289.38	-0.0614
289.75	-0.098		289.54	-0.0614
289.92	-0.0977		289.71	-0.0614
290.08	-0.0977		289.88	-0.0614
290.25	-0.0977		290.05	-0.0611
290.42	-0.098		290.22	-0.0614
290.58	-0.0977		290.39	-0.0614
290.75	-0.098		290.54	-0.0611
290.92	-0.098		290.72	-0.0614
291.09	-0.0983		290.88	-0.0611
291.25	-0.0983		291.05	-0.0611
291.42	-0.098		291.22	-0.0611
291.58	-0.0983		291.38	-0.0611
291.75	-0.0983		291.55	-0.0611
291.91	-0.0989		291.72	-0.0611
292.08	-0.0983		291.89	-0.0611
292.26	-0.0992		292.04	-0.0611
292.41	-0.0983		292.21	-0.0611
292.58	-0.0992		292.38	-0.0611
292.75	-0.0986		292.55	-0.0611
292.92	-0.0992		292.71	-0.0611
293.08	-0.0989		292.88	-0.0611
293.25	-0.0992		293.04	-0.0608
293.41	-0.0989		293.21	-0.0611
293.58	-0.0995		293.38	-0.0608
293.75	-0.0992		293.55	-0.0611
293.91	-0.0992		293.71	-0.0611
294.08	-0.0992		293.88	-0.0611
294.25	-0.0995		294.05	-0.0608
294.41	-0.0998		294.21	-0.0611
294.59	-0.0995		294.38	-0.0608
294.75	-0.0998		294.55	-0.0611
294.91	-0.0998		294.72	-0.0608
295.09	-0.0998		294.88	-0.0608
295.25	-0.1001		295.04	-0.0608
295.42	-0.1001		295.21	-0.0608
295.59	-0.1001		295.38	-0.0608
295.75	-0.1004		295.55	-0.0608
295.92	-0.1004		295.72	-0.0608
296.09	-0.1004		295.88	-0.0608
296.25	-0.1004		296.05	-0.0608
296.41	-0.1008		296.21	-0.0608
296.58	-0.1008		296.38	-0.0608
296.75	-0.1004		296.54	-0.0608
296.92	-0.1008		296.71	-0.0608
297.09	-0.1008		296.88	-0.0608
297.25	-0.1008		297.05	-0.0608
297.42	-0.1011		297.22	-0.0608
297.59	-0.1008		297.38	-0.0608
297.75	-0.1011		297.55	-0.0608
297.92	-0.1011		297.71	-0.0608
298.09	-0.1011		297.89	-0.0608
298.26	-0.1014		298.04	-0.0608
298.41	-0.1017		298.21	-0.0611
298.58	-0.1017		298.38	-0.0608
298.76	-0.1014		298.55	-0.0608
298.91	-0.102		298.71	-0.0608
299.08	-0.102		298.88	-0.0608
299.25	-0.1017		299.04	-0.0608
299.41	-0.1017		299.21	-0.0608
299.58	-0.1023		299.38	-0.0608
299.75	-0.102		299.55	-0.0608
299.92	-0.1023		299.71	-0.0608
300.08	-0.1023		299.88	-0.0611
300.25	-0.1023		300.05	-0.0611
300.41	-0.1023		300.22	-0.0608
300.58	-0.1026		300.38	-0.0608
300.75	-0.1029		300.55	-0.0608
300.92	-0.1029		300.71	-0.0608
301.08	-0.1029		300.88	-0.0608
301.25	-0.1029		301.04	-0.0608
301.41	-0.1029		301.21	-0.0608
301.58	-0.1032		301.38	-0.0611
301.75	-0.1032		301.54	-0.0608
301.91	-0.1029		301.72	-0.0608
302.08	-0.1029		301.88	-0.0608
302.25	-0.1029		302.05	-0.0611
302.42	-0.1029		302.21	-0.0611
302.59	-0.1035		302.38	-0.0608
302.75	-0.1035		302.55	-0.0611
302.92	-0.1035		302.71	-0.0611
303.08	-0.1039		302.88	-0.0611
303.25	-0.1039		303.05	-0.0608
303.42	-0.1032		303.21	-0.0611
303.58	-0.1042		303.38	-0.0608
303.75	-0.1035		303.55	-0.0611
303.92	-0.1042		303.72	-0.0611
304.09	-0.1039		303.88	-0.0608
304.25	-0.1039		304.05	-0.0611
304.42	-0.1042		304.22	-0.0608
304.59	-0.1042		304.38	-0.0611
304.75	-0.1045		304.55	-0.0608
304.92	-0.1045		304.72	-0.0608
305.09	-0.1042		304.88	-0.0608
305.25	-0.1045		305.05	-0.0608
305.42	-0.1045		305.22	-0.0608
305.59	-0.1048		305.38	-0.0608
305.75	-0.1042		305.55	-0.0608
305.92	-0.1042		305.71	-0.0611
306.09	-0.1048		305.88	-0.0608
306.25	-0.1048		306.05	-0.0611
306.42	-0.1048		306.21	-0.0608
306.58	-0.1045		306.38	-0.0611
306.75	-0.1048		306.54	-0.0611
306.92	-0.1051		306.71	-0.0611
307.08	-0.1048		306.89	-0.0611
307.25	-0.1051		307.05	-0.0611
307.42	-0.1048		307.22	-0.0611
307.58	-0.1051		307.38	-0.0611
307.75	-0.1051		307.54	-0.0608
307.91	-0.1054		307.71	-0.0611
308.08	-0.1054		307.88	-0.0611
308.25	-0.1054		308.05	-0.0611
308.41	-0.1051		308.21	-0.0611
308.58	-0.1051		308.38	-0.0611
308.75	-0.1051		308.54	-0.0611
308.92	-0.1051		308.71	-0.0611
309.08	-0.1054		308.88	-0.0611
309.25	-0.1051		309.04	-0.0611
309.42	-0.1054		309.22	-0.0611
309.58	-0.1051		309.38	-0.0611
309.75	-0.1051		309.54	-0.0611
309.91	-0.1051		309.71	-0.0611
310.08	-0.1054		309.89	-0.0611
310.25	-0.1051		310.04	-0.0611
310.42	-0.1048		310.21	-0.0611
310.59	-0.1048		310.38	-0.0611
310.75	-0.1045		310.55	-0.0611
310.91	-0.1045		310.71	-0.0611
311.09	-0.1051		310.89	-0.0611
311.25	-0.1051		311.05	-0.0611
311.42	-0.1048		311.21	-0.0614
311.58	-0.1048		311.38	-0.0614
311.75	-0.1048		311.54	-0.0614
311.92	-0.1045		311.71	-0.0614
312.09	-0.1042		311.88	-0.0614
312.26	-0.1045		312.04	-0.0614
312.42	-0.1045		312.22	-0.0614
312.58	-0.1045		312.38	-0.0614
312.75	-0.1045		312.55	-0.0614
312.91	-0.1045		312.71	-0.0614
313.09	-0.1045		312.88	-0.0614
313.26	-0.1045		313.05	-0.0614
313.42	-0.1045		313.21	-0.0614
313.58	-0.1048		313.38	-0.0614
313.75	-0.1045		313.55	-0.0614
313.91	-0.1051		313.71	-0.0614
314.08	-0.1051		313.89	-0.0617
314.25	-0.1054		314.05	-0.0617
314.42	-0.1057		314.21	-0.0614
314.58	-0.106		314.38	-0.0614
314.75	-0.1066		314.55	-0.0617
314.92	-0.1066		314.71	-0.0617
315.08	-0.1076		314.88	-0.0617
315.25	-0.1079		315.05	-0.0617
315.42	-0.1079		315.21	-0.0617
315.58	-0.1082		315.38	-0.0617
315.75	-0.1091		315.54	-0.062
315.92	-0.1097		315.71	-0.062
316.09	-0.1097		315.88	-0.062
316.26	-0.111		316.04	-0.062
316.41	-0.1113		316.21	-0.062
316.59	-0.1119		316.38	-0.062
316.75	-0.1125		316.55	-0.0623
316.92	-0.1135		316.71	-0.062
317.09	-0.115		316.88	-0.0623
317.25	-0.1159		317.04	-0.062
317.42	-0.1169		317.22	-0.0623
317.58	-0.1184		317.38	-0.0623
317.75	-0.1197		317.55	-0.0623
317.92	-0.1218		317.72	-0.0623
318.08	-0.1234		317.88	-0.0623
318.25	-0.1256		318.05	-0.0623
318.42	-0.128		318.22	-0.0626
318.58	-0.1296		318.38	-0.0626
318.75	-0.1311		318.54	-0.0623
318.91	-0.1321		318.72	-0.0626
319.08	-0.1336		318.88	-0.0626
319.25	-0.1349		319.05	-0.0626
319.41	-0.1361		319.21	-0.0629
319.59	-0.1373		319.38	-0.0626
319.75	-0.1386		319.54	-0.0629
319.91	-0.1395		319.72	-0.0629
320.08	-0.1414		319.88	-0.0629
320.25	-0.1426		320.05	-0.0629
320.42	-0.1438		320.22	-0.0629
320.59	-0.1451		320.38	-0.0632
320.75	-0.1469		320.54	-0.0632
320.92	-0.1482		320.72	-0.0632
321.09	-0.1497		320.88	-0.0632
321.25	-0.151		321.04	-0.0632
321.42	-0.1525		321.22	-0.0632
321.58	-0.1531		321.38	-0.0632
321.75	-0.1547		321.54	-0.0632
321.92	-0.1559		321.71	-0.0636
322.08	-0.1569		321.88	-0.0636
322.25	-0.1578		322.04	-0.0636
322.42	-0.1594		322.21	-0.0636
322.58	-0.1609		322.38	-0.0636
322.75	-0.1621		322.55	-0.0639
322.92	-0.1628		322.71	-0.0636
323.08	-0.1631		322.88	-0.0639
323.25	-0.164		323.05	-0.0636
323.42	-0.1646		323.22	-0.0639
323.59	-0.1649		323.38	-0.0639
323.75	-0.1662		323.55	-0.0639
323.92	-0.1665		323.71	-0.0642
324.09	-0.1674		323.88	-0.0642
324.25	-0.1683		324.04	-0.0642
324.41	-0.169		324.21	-0.0642
324.58	-0.1699		324.38	-0.0645
324.75	-0.1705		324.55	-0.0648
324.91	-0.1714		324.71	-0.0645
325.09	-0.1724		324.88	-0.0648
325.25	-0.1733		325.05	-0.0648
325.42	-0.1739		325.21	-0.0648
325.59	-0.1752		325.38	-0.0648
325.75	-0.1761		325.55	-0.0648
325.92	-0.177		325.71	-0.0651
326.08	-0.1783		325.88	-0.0651
326.25	-0.1804		326.05	-0.0651
326.41	-0.1817		326.22	-0.0654
326.58	-0.1838		326.38	-0.0651
326.75	-0.1848		326.54	-0.0654
326.92	-0.1873		326.72	-0.0654
327.08	-0.1885		326.88	-0.0654
327.25	-0.1904		327.05	-0.0654
327.42	-0.1919		327.21	-0.0654
327.59	-0.1935		327.38	-0.0657
327.75	-0.195		327.55	-0.0657
327.91	-0.1966		327.72	-0.0657
328.09	-0.1984		327.88	-0.0657
328.25	-0.2006		328.05	-0.066
328.41	-0.2031		328.21	-0.066
328.58	-0.2049		328.38	-0.0663
328.75	-0.2077		328.55	-0.0663
328.92	-0.209		328.71	-0.0663
329.09	-0.2108		328.88	-0.0667
329.25	-0.2121		329.04	-0.0667
329.42	-0.2139		329.21	-0.0667
329.58	-0.2145		329.38	-0.067
329.75	-0.2155		329.54	-0.067
329.92	-0.2152		329.71	-0.0673
330.08	-0.2152		329.88	-0.067
330.25	-0.2148		330.05	-0.0673
330.42	-0.2139		330.21	-0.0676
330.58	-0.213		330.38	-0.0676
330.75	-0.2124		330.55	-0.0676
330.92	-0.2114		330.71	-0.0676
331.08	-0.2108		330.88	-0.0676
331.25	-0.2099		331.04	-0.0679
331.42	-0.2093		331.21	-0.0679
331.59	-0.209		331.38	-0.0682
331.75	-0.208		331.54	-0.0682
331.92	-0.2074		331.71	-0.0682
[truncated: 41,974 more rows]

## Sheet: Figure 2l
Cu-K||Cu-K			MSCNF-K||MSCNF-K
X	Y		X	Y
0	0.0016		0	0.0012
0.16	0.0016		0	-0.2725
0.33	0.0016		0.17	-0.2545
0.5	0.0016		0.34	-0.2558
0.66	0.0016		0.5	-0.2465
0.66	-0.3751		0.67	-0.2378
0.84	-0.3212		0.84	-0.2319
1	-0.3131		1	-0.2272
1.17	-0.302		1.17	-0.2245
1.33	-0.2933		1.34	-0.2223
1.51	-0.2846		1.51	-0.2192
1.66	-0.2784		1.67	-0.2167
1.83	-0.2725		1.84	-0.2145
2	-0.2679		2	-0.2127
2.17	-0.2638		2.18	-0.2108
2.33	-0.261		2.33	-0.2096
2.5	-0.2586		2.5	-0.2077
2.67	-0.2561		2.67	-0.2065
2.84	-0.2548		2.84	-0.2043
3	-0.253		3	-0.2031
3.17	-0.2514		3.17	-0.2015
3.33	-0.2508		3.34	-0.2003
3.5	-0.2489		3.5	-0.1984
3.67	-0.2483		3.67	-0.1972
3.83	-0.2468		3.84	-0.1966
4.01	-0.2468		4	-0.1956
4.17	-0.2455		4.18	-0.1947
4.34	-0.2449		4.33	-0.1941
4.5	-0.2437		4.51	-0.1935
4.66	-0.2434		4.67	-0.1919
4.83	-0.2424		4.83	-0.191
5	-0.2421		5.01	-0.19
5.17	-0.2418		5.17	-0.1897
5.34	-0.2412		5.34	-0.1891
5.5	-0.2409		5.5	-0.1879
5.67	-0.2406		5.67	-0.1873
5.84	-0.2406		5.84	-0.1863
6	-0.2403		6	-0.1854
6.17	-0.2396		6.17	-0.1848
6.33	-0.2393		6.34	-0.1842
6.5	-0.239		6.51	-0.1829
6.67	-0.2387		6.67	-0.1826
6.83	-0.2387		6.84	-0.1817
7	-0.2387		7	-0.1807
7.17	-0.2387		7.17	-0.1801
7.34	-0.2381		7.34	-0.1795
7.5	-0.2381		7.5	-0.1789
7.67	-0.2378		7.67	-0.1786
7.84	-0.2372		7.84	-0.178
8	-0.2372		8	-0.1773
8.17	-0.2369		8.18	-0.1767
8.33	-0.2372		8.33	-0.1761
8.5	-0.2369		8.5	-0.1758
8.67	-0.2365		8.67	-0.1749
8.83	-0.2369		8.84	-0.1742
9	-0.2369		9	-0.1736
9.17	-0.2369		9.18	-0.173
9.34	-0.2365		9.34	-0.1727
9.5	-0.2365		9.5	-0.1718
9.67	-0.2362		9.67	-0.1711
9.83	-0.2362		9.84	-0.1705
10	-0.2359		10	-0.1699
10.17	-0.2356		10.18	-0.169
10.33	-0.2359		10.33	-0.1687
10.5	-0.2359		10.51	-0.1687
10.67	-0.2359		10.67	-0.1683
10.83	-0.2353		10.83	-0.1683
11	-0.2353		11.01	-0.168
11.16	-0.2353		11.17	-0.168
11.33	-0.235		11.33	-0.1677
11.5	-0.235		11.5	-0.1674
11.67	-0.2353		11.67	-0.1668
11.84	-0.2353		11.84	-0.1668
12	-0.2353		12	-0.1665
12.17	-0.2347		12.17	-0.1662
12.34	-0.235		12.33	-0.1659
12.5	-0.2347		12.5	-0.1656
12.67	-0.2347		12.67	-0.1656
12.83	-0.2344		12.83	-0.1652
13	-0.2347		13.01	-0.1646
13.17	-0.2344		13.17	-0.164
13.33	-0.2344		13.34	-0.1637
13.5	-0.2344		13.5	-0.1634
13.67	-0.2341		13.68	-0.1631
13.83	-0.2341		13.84	-0.1625
14	-0.2338		14	-0.1618
14.17	-0.2338		14.17	-0.1615
14.34	-0.2338		14.33	-0.1615
14.5	-0.2338		14.5	-0.1612
14.66	-0.2338		14.67	-0.1612
14.83	-0.2338		14.84	-0.1606
15	-0.2334		15	-0.1603
15.16	-0.2334		15.17	-0.16
15.34	-0.2331		15.34	-0.1597
15.51	-0.2331		15.5	-0.1594
15.66	-0.2331		15.67	-0.159
15.83	-0.2331		15.84	-0.1587
16	-0.2331		16.01	-0.1584
16.17	-0.2328		16.17	-0.1581
16.34	-0.2331		16.34	-0.1578
16.51	-0.2328		16.5	-0.1578
16.67	-0.2331		16.67	-0.1575
16.83	-0.2325		16.83	-0.1572
17	-0.2328		17.01	-0.1569
17.17	-0.2322		17.17	-0.1569
17.33	-0.2325		17.34	-0.1569
17.5	-0.2319		17.51	-0.1566
17.67	-0.2322		17.67	-0.1566
17.83	-0.2319		17.84	-0.1559
18	-0.2316		18.01	-0.1556
18.17	-0.2316		18.17	-0.155
18.34	-0.2319		18.34	-0.155
18.5	-0.2313		18.5	-0.1547
18.67	-0.2313		18.67	-0.1544
18.84	-0.2313		18.84	-0.1544
19	-0.231		19.01	-0.1544
19.17	-0.2313		19.17	-0.1538
19.34	-0.231		19.34	-0.1531
19.5	-0.231		19.5	-0.1528
19.67	-0.2307		19.67	-0.1522
19.84	-0.231		19.84	-0.1519
20	-0.2307		20.01	-0.151
20.16	-0.231		20.17	-0.1507
20.33	-0.2307		20.34	-0.1504
20.5	-0.2307		20.5	-0.15
20.67	-0.23		20.67	-0.1497
20.83	-0.2307		20.83	-0.1494
21	-0.2303		21.01	-0.1494
21.17	-0.2303		21.17	-0.1488
21.33	-0.2303		21.34	-0.1488
21.5	-0.2297		21.5	-0.1485
21.67	-0.23		21.67	-0.1479
21.83	-0.2297		21.84	-0.1476
22	-0.2297		22	-0.1476
22.17	-0.2294		22.17	-0.1473
22.34	-0.2294		22.34	-0.1469
22.5	-0.2291		22.51	-0.1466
22.66	-0.2285		22.67	-0.1463
22.83	-0.2285		22.83	-0.146
23	-0.2285		23.01	-0.1454
23.16	-0.2282		23.17	-0.1451
23.34	-0.2285		23.34	-0.1448
23.5	-0.2285		23.5	-0.1445
23.67	-0.2282		23.67	-0.1438
23.83	-0.2285		23.83	-0.1435
24	-0.2279		24.01	-0.1432
24.17	-0.2279		24.17	-0.1429
24.33	-0.2282		24.34	-0.1426
24.5	-0.2272		24.5	-0.1423
24.66	-0.2276		24.67	-0.142
24.83	-0.2272		24.83	-0.1417
25.01	-0.2272		25.01	-0.1414
25.17	-0.2269		25.17	-0.1411
25.34	-0.2269		25.34	-0.1407
25.51	-0.2269		25.5	-0.1404
25.67	-0.2269		25.68	-0.1401
25.84	-0.2263		25.84	-0.1398
26	-0.2266		26	-0.1395
26.17	-0.226		26.17	-0.1392
26.33	-0.2263		26.34	-0.1389
26.5	-0.2263		26.51	-0.1389
26.67	-0.2257		26.67	-0.1383
26.84	-0.226		26.84	-0.138
27.01	-0.2254		27.01	-0.1376
27.17	-0.2257		27.17	-0.1376
27.33	-0.2251		27.34	-0.137
27.5	-0.2254		27.5	-0.137
27.67	-0.2245		27.68	-0.1367
27.84	-0.2245		27.84	-0.1364
28	-0.2241		28.01	-0.1364
28.17	-0.2245		28.17	-0.1361
28.34	-0.2238		28.34	-0.1361
28.5	-0.2235		28.5	-0.1355
28.67	-0.2241		28.67	-0.1355
28.83	-0.2232		28.84	-0.1352
29	-0.2229		29.01	-0.1349
29.17	-0.2235		29.17	-0.1342
29.33	-0.2232		29.34	-0.1342
29.5	-0.2229		29.5	-0.1339
29.67	-0.2229		29.67	-0.1336
29.83	-0.2226		29.84	-0.1333
30	-0.2223		30.01	-0.133
30.17	-0.2223		30.17	-0.133
30.33	-0.222		30.33	-0.133
30.51	-0.2217		30.51	-0.1327
30.66	-0.2214		30.67	-0.1324
30.83	-0.2214		30.83	-0.1321
31	-0.221		31	-0.1321
31.17	-0.2207		31.17	-0.1318
31.34	-0.2207		31.34	-0.1314
31.5	-0.2204		31.5	-0.1308
31.67	-0.2201		31.68	-0.1308
31.84	-0.2201		31.84	-0.1305
32	-0.2195		32.01	-0.1302
32.17	-0.2195		32.17	-0.1302
32.34	-0.2189		32.34	-0.1299
32.5	-0.2189		32.5	-0.1296
32.67	-0.2186		32.67	-0.1293
32.83	-0.2186		32.83	-0.1293
33	-0.2186		33	-0.129
33.17	-0.2183		33.17	-0.1287
33.33	-0.2183		33.34	-0.1287
33.5	-0.2176		33.5	-0.1283
33.67	-0.2173		33.68	-0.128
33.83	-0.2173		33.83	-0.128
34	-0.2173		34.01	-0.1277
34.17	-0.217		34.18	-0.1277
34.34	-0.2164		34.34	-0.1274
34.5	-0.2161		34.51	-0.1274
34.67	-0.2158		34.67	-0.1271
34.84	-0.2161		34.84	-0.1271
35	-0.2158		35.01	-0.1268
35.17	-0.2155		35.17	-0.1265
35.33	-0.2148		35.34	-0.1265
35.5	-0.2148		35.5	-0.1262
35.67	-0.2145		35.68	-0.1262
35.84	-0.2142		35.84	-0.1259
36	-0.2142		36	-0.1262
36.17	-0.2139		36.17	-0.1259
36.34	-0.2136		36.33	-0.1259
36.5	-0.2133		36.51	-0.1256
36.67	-0.2136		36.67	-0.1256
36.83	-0.2127		36.83	-0.1252
37	-0.2124		37.01	-0.1249
37.16	-0.2127		37.17	-0.1246
37.34	-0.2124		37.33	-0.1246
37.5	-0.2117		37.51	-0.1246
37.67	-0.2114		37.67	-0.1246
37.84	-0.2117		37.83	-0.1243
38	-0.2111		38.01	-0.1243
38.16	-0.2111		38.17	-0.1243
38.34	-0.2108		38.33	-0.124
38.5	-0.2108		38.51	-0.1237
38.67	-0.2102		38.67	-0.1237
38.83	-0.2102		38.84	-0.1234
39	-0.2096		39	-0.1234
39.17	-0.2093		39.17	-0.1231
39.34	-0.2093		39.33	-0.1228
39.5	-0.2093		39.51	-0.1228
39.67	-0.209		39.67	-0.1225
39.83	-0.2086		39.83	-0.1221
40.01	-0.208		40.01	-0.1221
40.17	-0.2083		40.17	-0.1221
40.33	-0.2077		40.34	-0.1218
40.5	-0.2077		40.51	-0.1221
40.67	-0.2074		40.67	-0.1218
40.84	-0.2068		40.84	-0.1218
41	-0.2071		41.01	-0.1215
41.17	-0.2068		41.17	-0.1212
41.33	-0.2065		41.34	-0.1212
41.5	-0.2062		41.5	-0.1212
41.67	-0.2055		41.67	-0.1212
41.84	-0.2059		41.84	-0.1209
42	-0.2049		42.01	-0.1209
42.16	-0.2055		42.17	-0.1206
42.33	-0.2046		42.34	-0.1206
42.5	-0.2046		42.5	-0.1203
42.66	-0.204		42.67	-0.1203
42.83	-0.204		42.84	-0.12
43	-0.204		43.01	-0.1197
43.16	-0.2031		43.17	-0.1197
43.33	-0.2034		43.34	-0.1197
43.5	-0.2028		43.5	-0.1194
43.66	-0.2031		43.68	-0.1194
43.83	-0.2024		43.84	-0.1194
44	-0.2021		44	-0.119
44.17	-0.2018		44.17	-0.1187
44.34	-0.2018		44.33	-0.1187
44.5	-0.2018		44.51	-0.1184
44.67	-0.2015		44.67	-0.1184
44.83	-0.2012		44.84	-0.1184
45	-0.2009		45	-0.1184
45.17	-0.2009		45.17	-0.1181
45.33	-0.2006		45.33	-0.1181
45.5	-0.2006		45.5	-0.1181
45.67	-0.2003		45.67	-0.1178
45.84	-0.2		45.84	-0.1181
46.01	-0.1993		46	-0.1178
46.17	-0.199		46.17	-0.1178
46.34	-0.199		46.34	-0.1175
46.5	-0.1987		46.5	-0.1175
46.67	-0.1987		46.67	-0.1175
46.83	-0.1984		46.84	-0.1172
47	-0.1984		47.01	-0.1172
47.17	-0.1981		47.17	-0.1172
47.33	-0.1978		47.34	-0.1172
47.5	-0.1972		47.5	-0.1169
47.67	-0.1975		47.67	-0.1166
47.84	-0.1972		47.83	-0.1166
48.01	-0.1972		48.01	-0.1166
48.17	-0.1969		48.17	-0.1163
48.33	-0.1966		48.34	-0.1159
48.5	-0.1969		48.51	-0.1159
48.67	-0.1959		48.67	-0.1159
48.84	-0.1962		48.84	-0.1159
49	-0.1959		49	-0.1159
49.16	-0.1959		49.17	-0.1159
49.34	-0.1956		49.34	-0.1156
49.51	-0.195		49.5	-0.1153
49.67	-0.195		49.67	-0.1153
49.84	-0.1947		49.83	-0.1153
50	-0.1944		50.01	-0.1153
50.17	-0.1944		50.17	-0.115
50.33	-0.1941		50.34	-0.115
50.5	-0.1935		50.51	-0.115
50.67	-0.1938		50.67	-0.115
50.83	-0.1931		50.84	-0.115
51	-0.1935		51	-0.1147
51.17	-0.1928		51.17	-0.1147
51.33	-0.1928		51.34	-0.1147
51.5	-0.1922		51.5	-0.1147
51.67	-0.1925		51.67	-0.1144
51.84	-0.1922		51.84	-0.1144
52	-0.1919		52.01	-0.1144
52.17	-0.1913		52.17	-0.1144
52.33	-0.1913		52.34	-0.1141
52.5	-0.1913		52.51	-0.1141
52.67	-0.191		52.67	-0.1141
52.83	-0.1904		52.84	-0.1138
53	-0.1907		53	-0.1138
53.17	-0.19		53.17	-0.1138
53.33	-0.19		53.34	-0.1138
53.5	-0.19		53.51	-0.1138
53.67	-0.1897		53.68	-0.1135
53.84	-0.1891		53.84	-0.1135
54.01	-0.1888		54	-0.1135
54.17	-0.1888		54.17	-0.1132
54.34	-0.1885		54.33	-0.1135
54.51	-0.1888		54.5	-0.1135
54.66	-0.1882		54.67	-0.1135
54.84	-0.1882		54.84	-0.1132
55	-0.1882		55	-0.1132
55.17	-0.1876		55.18	-0.1128
55.33	-0.1876		55.34	-0.1128
55.5	-0.1873		55.51	-0.1128
55.67	-0.1873		55.67	-0.1125
55.83	-0.1869		55.84	-0.1125
56	-0.1866		56	-0.1125
56.17	-0.1866		56.17	-0.1125
56.33	-0.1866		56.34	-0.1122
56.5	-0.1863		56.5	-0.1122
56.67	-0.1863		56.67	-0.1122
56.84	-0.1863		56.84	-0.1119
57	-0.186		57	-0.1119
57.17	-0.186		57.17	-0.1119
57.34	-0.1857		57.34	-0.1116
57.5	-0.1851		57.51	-0.1116
57.67	-0.1848		57.67	-0.1116
57.84	-0.1842		57.83	-0.1113
58	-0.1848		58	-0.1113
58.17	-0.1842		58.18	-0.1113
58.33	-0.1838		58.34	-0.1113
58.5	-0.1842		58.5	-0.111
58.67	-0.1838		58.68	-0.111
58.83	-0.1838		58.84	-0.111
59	-0.1838		59.01	-0.111
59.17	-0.1832		59.17	-0.1107
59.34	-0.1835		59.34	-0.1107
59.5	-0.1829		59.5	-0.1107
59.67	-0.1829		59.67	-0.1107
59.83	-0.1829		59.84	-0.1107
60	-0.1823		60.01	-0.1101
60.17	-0.1823		60.17	-0.1101
60.34	-0.182		60.34	-0.1101
60.5	-0.182		60.5	-0.1101
60.67	-0.1814		60.67	-0.1101
60.84	-0.1817		60.83	-0.1101
61.01	-0.1814		61	-0.1097
61.17	-0.1811		61.18	-0.1097
61.34	-0.1811		61.34	-0.1097
61.5	-0.1811		61.5	-0.1097
61.67	-0.1811		61.67	-0.1097
61.83	-0.1804		61.83	-0.1097
62	-0.1807		62.01	-0.1097
62.17	-0.1801		62.17	-0.1094
62.33	-0.1807		62.34	-0.1094
62.5	-0.1801		62.51	-0.1094
62.67	-0.1798		62.67	-0.1094
62.84	-0.1801		62.84	-0.1094
63	-0.1801		63.01	-0.1094
63.17	-0.1795		63.17	-0.1091
63.33	-0.1792		63.34	-0.1091
63.5	-0.1792		63.5	-0.1091
63.67	-0.1789		63.67	-0.1091
63.84	-0.1789		63.84	-0.1088
64.01	-0.1786		64	-0.1091
64.17	-0.1786		64.17	-0.1088
64.34	-0.1789		64.34	-0.1088
64.51	-0.1783		64.51	-0.1088
64.66	-0.1783		64.67	-0.1088
64.83	-0.178		64.84	-0.1088
65	-0.1776		65	-0.1085
65.17	-0.1783		65.17	-0.1088
65.34	-0.1776		65.34	-0.1085
65.5	-0.1776		65.51	-0.1085
65.67	-0.1773		65.67	-0.1085
65.83	-0.1773		65.84	-0.1085
66	-0.177		66	-0.1082
66.17	-0.1767		66.17	-0.1085
66.33	-0.177		66.34	-0.1082
66.51	-0.1767		66.5	-0.1082
66.66	-0.1767		66.67	-0.1079
66.83	-0.1764		66.84	-0.1082
67	-0.1764		67	-0.1082
67.17	-0.1764		67.17	-0.1079
67.34	-0.1761		67.34	-0.1079
67.5	-0.1761		67.51	-0.1079
67.67	-0.1755		67.67	-0.1079
67.83	-0.1758		67.84	-0.1079
68	-0.1758		68.01	-0.1079
68.17	-0.1752		68.17	-0.1079
68.34	-0.1752		68.34	-0.1079
68.5	-0.1749		68.51	-0.1076
68.67	-0.1745		68.67	-0.1079
68.84	-0.1749		68.83	-0.1079
69	-0.1745		69	-0.1076
69.17	-0.1749		69.17	-0.1076
69.33	-0.1745		69.34	-0.1076
69.5	-0.1739		69.51	-0.1073
69.66	-0.1745		69.67	-0.1073
69.84	-0.1739		69.84	-0.1073
70	-0.1742		70.01	-0.1073
70.17	-0.1736		70.17	-0.1073
70.34	-0.1739		70.34	-0.1073
70.5	-0.1739		70.5	-0.1073
70.66	-0.1733		70.67	-0.1073
70.84	-0.1736		70.84	-0.1073
71.01	-0.1733		71.01	-0.107
71.17	-0.173		71.17	-0.1073
71.34	-0.173		71.33	-0.107
71.5	-0.1733		71.5	-0.1073
71.67	-0.173		71.67	-0.107
71.84	-0.1727		71.84	-0.107
72	-0.1727		72	-0.107
72.17	-0.1721		72.17	-0.1066
72.33	-0.1724		72.34	-0.1066
72.5	-0.1721		72.51	-0.1066
72.67	-0.1721		72.67	-0.1066
72.84	-0.1718		72.84	-0.1066
73	-0.1721		73	-0.1063
73.17	-0.1714		73.17	-0.1066
73.34	-0.1721		73.34	-0.1066
73.5	-0.1714		73.5	-0.1066
73.67	-0.1714		73.67	-0.1063
73.84	-0.1711		73.84	-0.1063
74.01	-0.1711		74	-0.1063
74.17	-0.1708		74.17	-0.1063
74.34	-0.1708		74.33	-0.1063
74.51	-0.1708		74.5	-0.1063
74.66	-0.1708		74.67	-0.1063
74.84	-0.1705		74.84	-0.1063
75	-0.1705		75	-0.1063
75.17	-0.1702		75.18	-0.1063
75.34	-0.1705		75.33	-0.1063
75.5	-0.1702		75.51	-0.106
75.67	-0.1705		75.67	-0.1063
75.84	-0.1699		75.83	-0.106
76	-0.1702		76	-0.106
76.17	-0.1699		76.17	-0.106
76.33	-0.1693		76.33	-0.1057
76.5	-0.1693		76.5	-0.1057
76.67	-0.1696		76.68	-0.106
76.84	-0.1696		76.83	-0.1057
77	-0.1696		77	-0.1057
77.17	-0.1693		77.17	-0.1054
77.33	-0.169		77.34	-0.1054
77.5	-0.169		77.5	-0.1054
77.67	-0.169		77.67	-0.1054
77.83	-0.169		77.83	-0.1054
78	-0.1683		78.01	-0.1054
78.16	-0.1683		78.17	-0.1051
78.34	-0.1687		78.34	-0.1051
78.5	-0.1683		78.5	-0.1051
78.67	-0.1687		78.67	-0.1051
78.84	-0.1683		78.84	-0.1048
79	-0.1677		79	-0.1051
79.17	-0.1677		79.17	-0.1051
79.33	-0.168		79.34	-0.1054
79.5	-0.1674		79.5	-0.1054
79.67	-0.1674		79.67	-0.1054
79.84	-0.1677		79.83	-0.1057
80	-0.1677		80	-0.1057
80.17	-0.1677		80.17	-0.1057
80.33	-0.1674		80.34	-0.1057
80.5	-0.1671		80.5	-0.1057
80.67	-0.1671		80.67	-0.106
80.83	-0.1671		80.84	-0.1057
81	-0.1668		81.01	-0.106
81.17	-0.1668		81.17	-0.106
81.34	-0.1671		81.33	-0.1057
81.5	-0.1671		81.51	-0.1057
81.67	-0.1665		81.67	-0.106
81.83	-0.1668		81.84	-0.106
82	-0.1662		82.01	-0.1063
82.17	-0.1665		82.17	-0.1063
82.33	-0.1662		82.34	-0.106
82.51	-0.1665		82.5	-0.106
82.67	-0.1662		82.67	-0.106
82.83	-0.1662		82.84	-0.106
83	-0.1652		83.01	-0.106
83.17	-0.1656		83.17	-0.106
83.34	-0.1656		83.34	-0.106
83.5	-0.1652		83.51	-0.106
83.67	-0.1652		83.67	-0.106
83.84	-0.1649		83.84	-0.106
84	-0.1652		84.01	-0.106
84.17	-0.1649		84.17	-0.106
84.33	-0.1649		84.34	-0.106
84.5	-0.1646		84.5	-0.106
84.67	-0.1646		84.67	-0.106
84.84	-0.1646		84.84	-0.1063
85.01	-0.1643		85	-0.1063
85.16	-0.1646		85.17	-0.106
85.33	-0.1643		85.34	-0.106
85.5	-0.1643		85.51	-0.1063
85.67	-0.1643		85.67	-0.106
85.84	-0.164		85.84	-0.106
86	-0.1637		86	-0.106
86.17	-0.164		86.18	-0.106
86.33	-0.1637		86.33	-0.1063
86.5	-0.164		86.51	-0.1057
86.66	-0.1634		86.67	-0.106
86.83	-0.1637		86.84	-0.1057
87	-0.1634		87	-0.106
87.17	-0.1634		87.17	-0.106
87.33	-0.1634		87.33	-0.106
87.5	-0.1634		87.5	-0.106
87.67	-0.1631		87.67	-0.106
87.83	-0.1634		87.84	-0.106
88	-0.1634		88.01	-0.106
88.17	-0.1631		88.17	-0.1057
88.33	-0.1631		88.34	-0.1057
88.5	-0.1631		88.5	-0.1057
88.67	-0.1628		88.67	-0.106
88.84	-0.1628		88.84	-0.1057
89	-0.1625		89.01	-0.1057
89.16	-0.1625		89.17	-0.1057
89.33	-0.1621		89.34	-0.1057
89.5	-0.1621		89.5	-0.1057
89.67	-0.1625		89.67	-0.1057
89.83	-0.1625		89.83	-0.1057
90	-0.1621		90	-0.1057
90.16	-0.1625		90.17	-0.1057
90.34	-0.1621		90.34	-0.1054
90.51	-0.1621		90.5	-0.1054
90.67	-0.1618		90.67	-0.1054
90.84	-0.1621		90.84	-0.1054
91	-0.1618		91	-0.1054
91.17	-0.1618		91.18	-0.1054
91.34	-0.1618		91.34	-0.1054
91.5	-0.1612		91.5	-0.1054
91.67	-0.1612		91.68	-0.1057
91.83	-0.1615		91.84	-0.1054
92	-0.1615		92.01	-0.1057
92.16	-0.1618		92.17	-0.1054
92.33	-0.1612		92.34	-0.1054
92.51	-0.1615		92.5	-0.1054
92.67	-0.1609		92.67	-0.1054
92.84	-0.1609		92.83	-0.1054
93.01	-0.1612		93.01	-0.1054
93.17	-0.1612		93.17	-0.1054
93.34	-0.1609		93.34	-0.1054
93.5	-0.1612		93.5	-0.1054
93.66	-0.1603		93.68	-0.1054
93.83	-0.1609		93.84	-0.1051
94	-0.1606		94	-0.1054
94.17	-0.1609		94.17	-0.1051
94.33	-0.1603		94.34	-0.1051
94.51	-0.1606		94.5	-0.1048
94.67	-0.1603		94.67	-0.1051
94.84	-0.1606		94.84	-0.1051
95	-0.1603		95	-0.1051
95.17	-0.1603		95.18	-0.1051
95.34	-0.16		95.34	-0.1051
95.51	-0.16		95.5	-0.1048
95.67	-0.16		95.67	-0.1051
95.83	-0.1603		95.84	-0.1051
96	-0.1594		96.01	-0.1051
96.17	-0.16		96.17	-0.1051
96.33	-0.1597		96.34	-0.1051
96.5	-0.1597		96.5	-0.1051
96.66	-0.1594		96.67	-0.1051
96.83	-0.1597		96.84	-0.1048
97	-0.159		97	-0.1048
97.17	-0.1594		97.18	-0.1048
97.33	-0.1594		97.34	-0.1048
97.51	-0.159		97.51	-0.1048
97.67	-0.1594		97.67	-0.1048
97.83	-0.1594		97.84	-0.1048
98	-0.1594		98.01	-0.1045
98.17	-0.159		98.17	-0.1048
98.33	-0.1594		98.34	-0.1048
98.5	-0.1594		98.51	-0.1045
98.66	-0.159		98.67	-0.1048
98.83	-0.159		98.83	-0.1045
99	-0.1587		99	-0.1045
99.17	-0.159		99.17	-0.1045
99.34	-0.1594		99.33	-0.1045
99.51	-0.1587		99.5	-0.1045
99.66	-0.1587		99.67	-0.1042
99.83	-0.1584		99.84	-0.1042
100	-0.1587		100.01	-0.1042
100.17	-0.1584		100.17	-0.1042
100.34	-0.1587		100.34	-0.1045
100.5	-0.1584		100.51	-0.1045
100.67	-0.1581		100.67	-0.1042
100.83	-0.1578		100.83	-0.1042
101	-0.1581		101.01	-0.1042
101.17	-0.1578		101.17	-0.1042
101.34	-0.1581		101.34	-0.1042
101.5	-0.1578		101.5	-0.1039
101.67	-0.1581		101.67	-0.1042
101.83	-0.1572		101.84	-0.1042
102	-0.1581		102.01	-0.1039
102.17	-0.1575		102.17	-0.1039
102.33	-0.1572		102.34	-0.1039
102.5	-0.1578		102.51	-0.1039
102.66	-0.1572		102.67	-0.1039
102.83	-0.1572		102.83	-0.1039
103	-0.1575		103.01	-0.1039
103.17	-0.1572		103.17	-0.1039
103.34	-0.1575		103.34	-0.1039
103.5	-0.1572		103.51	-0.1039
103.66	-0.1572		103.67	-0.1039
103.83	-0.1572		103.83	-0.1039
104	-0.1572		104.01	-0.1039
104.17	-0.1569		104.17	-0.1039
104.33	-0.1572		104.34	-0.1042
104.5	-0.1569		104.5	-0.1039
104.67	-0.1572		104.67	-0.1039
104.83	-0.1566		104.84	-0.1039
105	-0.1572		105.01	-0.1039
105.17	-0.1566		105.17	-0.1039
105.34	-0.1569		105.33	-0.1035
105.5	-0.1566		105.51	-0.1035
105.67	-0.1566		105.67	-0.1035
105.83	-0.1566		105.84	-0.1035
106	-0.1566		106.01	-0.1035
106.16	-0.1566		106.18	-0.1035
106.33	-0.1566		106.34	-0.1032
106.5	-0.1566		106.5	-0.1032
106.67	-0.1563		106.68	-0.1035
106.83	-0.1563		106.84	-0.1032
107	-0.1559		107	-0.1032
107.17	-0.1559		107.18	-0.1032
107.34	-0.1559		107.34	-0.1032
107.5	-0.1559		107.51	-0.1032
107.67	-0.1556		107.67	-0.1032
107.84	-0.1556		107.83	-0.1032
108.01	-0.1559		108.01	-0.1032
108.17	-0.1556		108.17	-0.1029
108.33	-0.1556		108.34	-0.1032
108.51	-0.1556		108.5	-0.1029
108.67	-0.1556		108.68	-0.1032
108.84	-0.1556		108.84	-0.1032
109.01	-0.1556		109	-0.1032
109.17	-0.1556		109.17	-0.1032
109.33	-0.1553		109.34	-0.1032
109.5	-0.1553		109.51	-0.1032
109.67	-0.155		109.67	-0.1032
109.84	-0.1556		109.84	-0.1029
110.01	-0.1553		110.01	-0.1029
110.18	-0.1553		110.17	-0.1029
110.34	-0.1556		110.34	-0.1029
110.5	-0.1553		110.5	-0.1029
110.67	-0.155		110.67	-0.1029
110.84	-0.155		110.84	-0.1029
111	-0.1547		111	-0.1026
111.17	-0.1547		111.17	-0.1026
111.34	-0.155		111.34	-0.1026
111.5	-0.1547		111.51	-0.1026
111.67	-0.1547		111.67	-0.1026
111.83	-0.1547		111.84	-0.1026
112.01	-0.1547		112.01	-0.1026
112.17	-0.1547		112.17	-0.1026
112.33	-0.1547		112.34	-0.1026
112.5	-0.1547		112.5	-0.1029
112.67	-0.1547		112.68	-0.1026
112.83	-0.1544		112.84	-0.1029
113	-0.155		113.01	-0.1029
113.17	-0.1547		113.17	-0.1029
113.33	-0.1547		113.34	-0.1029
113.5	-0.1547		113.5	-0.1026
113.66	-0.1547		113.67	-0.1026
113.83	-0.1544		113.83	-0.1026
114.01	-0.1544		114	-0.1026
114.17	-0.1544		114.18	-0.1026
114.33	-0.1541		114.34	-0.1023
114.5	-0.1541		114.5	-0.1023
114.67	-0.1541		114.67	-0.1026
114.84	-0.1541		114.84	-0.1026
115	-0.1547		115.01	-0.1026
115.17	-0.1544		115.17	-0.1023
115.33	-0.1541		115.33	-0.1023
115.5	-0.1541		115.51	-0.1023
115.66	-0.1544		115.67	-0.102
115.84	-0.1544		115.84	-0.102
116.01	-0.1544		116	-0.1023
116.17	-0.1541		116.17	-0.1023
116.33	-0.1541		116.34	-0.1023
116.5	-0.1544		116.51	-0.1023
116.67	-0.1544		116.67	-0.1023
116.83	-0.1544		116.83	-0.1023
117	-0.1541		117.01	-0.1023
117.16	-0.1538		117.17	-0.1023
117.33	-0.1538		117.34	-0.102
117.5	-0.1538		117.51	-0.1023
117.66	-0.1538		117.67	-0.102
117.84	-0.1535		117.83	-0.102
118	-0.1535		118	-0.102
118.17	-0.1538		118.18	-0.102
118.34	-0.1538		118.34	-0.102
118.5	-0.1538		118.51	-0.102
118.66	-0.1538		118.68	-0.102
118.84	-0.1538		118.83	-0.102
119	-0.1538		118.88	-0.102
119.16	-0.1538		118.88	-0.0322
119.34	-0.1531		119.05	-0.0211
119.51	-0.1531		119.21	-0.0164
119.62	-0.1528		119.37	-0.014
119.62	-0.0202		119.55	-0.0121
119.79	-0.0174		119.72	-0.0109
119.97	-0.0152		119.88	-0.0099
120.13	-0.0149		119.89	-0.0099
120.3	-0.0136		119.89	0.0502
120.46	-0.0136		120.05	0.0713
120.63	-0.0127		120.23	0.0694
120.63	0.1302		120.39	0.0688
120.8	0.1277		120.55	0.0688
120.97	0.1153		120.72	0.0688
121.13	0.1073		120.88	0.0691
121.3	0.1032		121.06	0.0691
121.48	0.1011		121.22	0.0694
121.63	0.0995		121.39	0.0691
121.8	0.0986		121.55	0.0694
121.97	0.0977		121.73	0.0694
122.14	0.097		121.89	0.0694
122.3	0.0964		122.05	0.0691
122.47	0.0961		122.22	0.0691
122.64	0.0961		122.38	0.0691
122.8	0.0955		122.56	0.0688
122.97	0.0958		122.72	0.0688
123.13	0.0955		122.89	0.0688
123.3	0.0955		123.06	0.0685
123.47	0.0955		123.22	0.0685
123.64	0.0952		123.39	0.0682
123.8	0.0955		123.56	0.0682
123.97	0.0955		123.73	0.0679
124.13	0.0952		123.89	0.0679
124.3	0.0955		124.06	0.0679
124.47	0.0955		124.22	0.0676
124.64	0.0955		124.39	0.0676
124.81	0.0961		124.56	0.0673
124.97	0.0958		124.73	0.0673
125.14	0.0961		124.89	0.0673
125.3	0.0958		125.06	0.067
125.47	0.0964		125.23	0.067
125.64	0.0964		125.39	0.067
125.81	0.0964		125.56	0.067
125.97	0.0967		125.72	0.0667
126.13	0.0967		125.88	0.0667
126.3	0.097		126.05	0.0667
126.47	0.097		126.23	0.0667
126.64	0.0967		126.39	0.0663
126.8	0.097		126.56	0.0663
126.97	0.0977		126.72	0.066
127.14	0.098		126.89	0.066
127.31	0.098		127.06	0.066
127.47	0.098		127.22	0.066
127.63	0.098		127.39	0.066
127.8	0.0983		127.55	0.0657
127.96	0.0983		127.72	0.0657
128.14	0.0983		127.89	0.0657
128.3	0.0986		128.06	0.0657
128.47	0.0986		128.22	0.0657
128.64	0.0992		128.39	0.0654
128.81	0.0989		128.55	0.0654
128.97	0.0992		128.73	0.0654
129.14	0.0992		128.89	0.0654
129.31	0.0995		129.05	0.0654
129.47	0.0995		129.23	0.0651
129.63	0.0998		129.39	0.0651
129.8	0.0998		129.56	0.0651
129.97	0.1001		129.73	0.0651
130.14	0.1001		129.89	0.0648
130.3	0.0998		130.06	0.0648
130.47	0.1008		130.22	0.0648
130.64	0.1004		130.38	0.0648
130.8	0.1008		130.56	0.0648
130.97	0.1008		130.72	0.0648
131.14	0.1011		130.89	0.0648
131.31	0.1011		131.05	0.0648
131.47	0.1011		131.23	0.0648
131.63	0.1008		131.39	0.0645
131.8	0.1011		131.55	0.0645
131.97	0.1014		131.72	0.0645
132.13	0.1014		131.9	0.0645
132.3	0.1017		132.06	0.0642
132.47	0.1014		132.22	0.0645
132.63	0.102		132.39	0.0642
132.8	0.1017		132.55	0.0645
132.97	0.102		132.73	0.0642
133.14	0.102		132.88	0.0642
133.3	0.1023		133.06	0.0642
133.47	0.102		133.23	0.0642
133.63	0.1026		133.39	0.0642
133.8	0.1023		133.56	0.0639
133.96	0.1026		133.72	0.0639
134.14	0.1029		133.89	0.0639
134.31	0.1029		134.05	0.0639
134.47	0.1029		134.23	0.0639
134.64	0.1026		134.39	0.0639
134.81	0.1029		134.56	0.0639
134.97	0.1029		134.73	0.0636
135.14	0.1026		134.89	0.0636
135.3	0.1032		135.05	0.0636
135.48	0.1029		135.22	0.0639
135.64	0.1032		135.39	0.0639
135.81	0.1035		135.56	0.0636
135.97	0.1032		135.73	0.0636
136.14	0.1035		135.89	0.0636
136.31	0.1039		136.06	0.0636
136.47	0.1035		136.22	0.0636
136.63	0.1039		136.39	0.0636
136.8	0.1035		136.55	0.0636
136.98	0.1035		136.73	0.0636
137.14	0.1042		136.89	0.0636
137.3	0.1039		137.05	0.0636
137.47	0.1042		137.22	0.0632
137.63	0.1039		137.39	0.0632
137.8	0.1042		137.56	0.0632
137.97	0.1042		137.72	0.0636
138.13	0.1042		137.89	0.0636
138.3	0.1042		138.06	0.0636
138.47	0.1042		138.22	0.0636
138.63	0.1045		138.39	0.0632
138.8	0.1042		138.56	0.0632
138.96	0.1048		138.73	0.0632
139.13	0.1042		138.89	0.0632
139.3	0.1045		139.06	0.0632
139.47	0.1045		139.22	0.0632
139.63	0.1045		139.39	0.0632
139.8	0.1048		139.56	0.0632
139.97	0.1045		139.73	0.0636
140.14	0.1048		139.89	0.0632
140.3	0.1045		140.06	0.0636
140.48	0.1051		140.22	0.0632
140.63	0.1051		140.39	0.0632
140.81	0.1048		140.55	0.0632
140.97	0.1048		140.73	0.0632
141.13	0.1048		140.89	0.0632
141.3	0.1051		141.06	0.0632
141.47	0.1051		141.22	0.0632
141.63	0.1051		141.39	0.0632
141.8	0.1048		141.56	0.0632
141.97	0.1051		141.73	0.0632
142.13	0.1051		141.89	0.0632
142.3	0.1048		142.05	0.0632
142.47	0.1051		142.22	0.0629
142.63	0.1051		142.39	0.0632
142.8	0.1051		142.55	0.0632
142.97	0.1048		142.72	0.0632
143.13	0.1054		142.89	0.0632
143.3	0.1054		143.05	0.0629
143.47	0.1051		143.23	0.0632
143.64	0.1054		143.39	0.0629
143.8	0.1051		143.56	0.0632
143.97	0.1054		143.72	0.0629
144.13	0.1051		143.89	0.0629
144.3	0.1051		144.05	0.0629
144.47	0.1057		144.23	0.0629
144.64	0.1051		144.39	0.0629
144.81	0.1054		144.56	0.0629
144.97	0.1051		144.73	0.0629
145.14	0.1054		144.89	0.0629
145.3	0.1051		145.06	0.0629
145.47	0.1051		145.22	0.0629
145.64	0.1054		145.39	0.0629
145.8	0.1051		145.56	0.0629
145.97	0.1054		145.73	0.0629
146.13	0.1054		145.89	0.0629
146.3	0.1048		146.05	0.0629
146.47	0.1054		146.23	0.0629
146.64	0.1051		146.39	0.0629
146.81	0.1054		146.55	0.0629
146.96	0.1051		146.72	0.0626
147.13	0.1051		146.89	0.0629
147.3	0.1054		147.06	0.0629
147.47	0.1054		147.22	0.0629
147.63	0.1051		147.39	0.0629
147.8	0.1051		147.56	0.0629
147.97	0.1051		147.72	0.0629
148.14	0.1051		147.89	0.0629
148.3	0.1057		148.06	0.0629
148.47	0.1051		148.22	0.0629
148.63	0.1057		148.39	0.0629
148.8	0.1051		148.56	0.0629
148.97	0.1054		148.72	0.0629
149.13	0.1051		148.88	0.0629
149.3	0.1054		149.06	0.0629
149.47	0.1054		149.22	0.0626
149.64	0.1051		149.38	0.0626
149.81	0.1051		149.55	0.0626
149.97	0.1048		149.72	0.0629
150.14	0.1048		149.89	0.0629
150.31	0.1048		150.05	0.0629
150.47	0.1048		150.22	0.0629
150.63	0.1048		150.39	0.0629
150.8	0.1048		150.56	0.0629
150.97	0.1051		150.72	0.0629
151.13	0.1048		150.89	0.0629
151.31	0.1051		151.06	0.0626
151.47	0.1051		151.22	0.0629
151.63	0.1048		151.39	0.0629
151.8	0.1051		151.56	0.0629
151.97	0.1048		151.72	0.0626
152.13	0.1051		151.89	0.0629
152.3	0.1048		152.05	0.0626
152.47	0.1051		152.23	0.0626
152.63	0.1045		152.39	0.0629
152.81	0.1051		152.56	0.0626
152.97	0.1045		152.72	0.0629
153.13	0.1048		152.89	0.0629
153.3	0.1045		153.05	0.0629
153.47	0.1048		153.23	0.0629
153.64	0.1045		153.39	0.0629
153.81	0.1048		153.55	0.0629
153.97	0.1048		153.73	0.0629
154.13	0.1048		153.89	0.0629
154.3	0.1045		154.05	0.0629
154.47	0.1048		154.22	0.0629
154.64	0.1045		154.39	0.0629
154.8	0.1042		154.55	0.0629
154.97	0.1048		154.72	0.0629
155.13	0.1045		154.89	0.0629
155.3	0.1045		155.05	0.0629
155.47	0.1045		155.22	0.0629
155.64	0.1045		155.39	0.0629
155.8	0.1042		155.56	0.0629
155.97	0.1042		155.72	0.0629
156.13	0.1042		155.89	0.0629
156.3	0.1042		156.05	0.0632
156.46	0.1042		156.22	0.0632
156.63	0.1042		156.39	0.0629
156.8	0.1035		156.56	0.0629
156.97	0.1042		156.73	0.0629
157.14	0.1039		156.89	0.0629
157.3	0.1039		157.06	0.0629
157.47	0.1035		157.23	0.0629
157.64	0.1039		157.39	0.0629
157.8	0.1035		157.56	0.0629
157.96	0.1039		157.72	0.0629
158.13	0.1039		157.89	0.0629
158.3	0.1039		158.06	0.0629
158.47	0.1039		158.22	0.0629
158.64	0.1035		158.39	0.0629
158.81	0.1032		158.56	0.0629
158.97	0.1032		158.72	0.0632
159.14	0.1032		158.89	0.0629
159.3	0.1032		159.06	0.0632
159.46	0.1032		159.22	0.0629
159.63	0.1032		159.39	0.0632
159.8	0.1032		159.56	0.0629
159.97	0.1029		159.72	0.0629
160.14	0.1035		159.89	0.0632
160.3	0.1029		160.06	0.0629
160.47	0.1029		160.22	0.0629
160.64	0.1026		160.38	0.0629
160.8	0.1029		160.56	0.0629
160.97	0.1029		160.72	0.0629
161.14	0.1029		160.89	0.0629
161.31	0.1032		161.05	0.0629
161.47	0.1026		161.22	0.0629
161.64	0.1026		161.39	0.0629
161.81	0.1029		161.55	0.0629
161.97	0.1026		161.73	0.0629
162.13	0.1029		161.89	0.0629
162.3	0.1026		162.06	0.0629
162.47	0.1029		162.22	0.0629
162.63	0.1026		162.39	0.0629
162.8	0.1026		162.56	0.0629
162.97	0.1023		162.72	0.0629
163.14	0.1023		162.89	0.0629
163.3	0.1026		163.05	0.0629
163.47	0.1023		163.22	0.0629
163.63	0.1029		163.39	0.0629
163.8	0.1026		163.56	0.0629
163.97	0.1023		163.73	0.0629
164.13	0.1029		163.89	0.0629
164.3	0.1026		164.06	0.0629
164.47	0.1029		164.22	0.0629
164.64	0.1026		164.39	0.0629
164.8	0.1026		164.56	0.0629
164.97	0.1026		164.72	0.0629
165.13	0.1026		164.89	0.0629
165.3	0.1026		165.06	0.0629
165.47	0.1026		165.22	0.0629
165.63	0.1026		165.39	0.0629
165.8	0.1023		165.56	0.0629
165.97	0.1023		165.72	0.0629
166.13	0.1026		165.89	0.0629
166.31	0.102		166.06	0.0629
166.46	0.1026		166.22	0.0629
166.63	0.1023		166.39	0.0629
166.8	0.1023		166.56	0.0629
166.97	0.1023		166.72	0.0632
167.14	0.1023		166.89	0.0632
167.3	0.1026		167.06	0.0632
167.47	0.1026		167.22	0.0632
167.63	0.1026		167.39	0.0632
167.8	0.1026		167.55	0.0632
167.97	0.1026		167.72	0.0632
168.13	0.1026		167.89	0.0632
168.31	0.1023		168.05	0.0632
168.47	0.1023		168.23	0.0632
168.64	0.1026		168.39	0.0632
168.8	0.1026		168.56	0.0632
168.97	0.1023		168.72	0.0632
169.13	0.1026		168.89	0.0636
169.3	0.102		169.06	0.0636
169.47	0.1023		169.22	0.0636
169.64	0.1026		169.39	0.0636
169.81	0.1026		169.56	0.0636
169.97	0.1023		169.73	0.0636
170.13	0.1026		169.89	0.0636
170.3	0.1029		170.06	0.0636
170.47	0.1023		170.23	0.0636
170.64	0.1026		170.39	0.0636
170.81	0.1026		170.56	0.0636
170.97	0.102		170.72	0.0636
171.14	0.1026		170.89	0.0636
171.3	0.1023		171.06	0.0636
171.47	0.1026		171.22	0.0636
171.64	0.102		171.39	0.0636
171.8	0.1026		171.55	0.0636
171.97	0.1026		171.73	0.0636
172.14	0.1023		171.89	0.0636
172.31	0.1023		172.06	0.0632
172.47	0.1026		172.22	0.0636
172.64	0.1026		172.39	0.0632
172.8	0.1023		172.56	0.0636
172.98	0.1026		172.72	0.0636
173.13	0.1029		172.89	0.0636
173.3	0.1029		173.06	0.0636
173.47	0.1023		173.23	0.0636
173.64	0.1026		173.39	0.0636
173.8	0.1029		173.56	0.0636
173.97	0.1026		173.72	0.0636
174.14	0.1029		173.89	0.0636
174.31	0.1026		174.05	0.0636
174.47	0.1029		174.23	0.0636
174.63	0.1026		174.39	0.0636
174.8	0.1029		174.55	0.0636
174.97	0.1029		174.72	0.0636
175.14	0.1026		174.88	0.0636
175.3	0.1035		175.06	0.0636
175.47	0.1035		175.22	0.0636
175.64	0.1039		175.39	0.0636
175.8	0.1035		175.55	0.0639
175.97	0.1039		175.72	0.0639
176.14	0.1035		175.89	0.0639
176.3	0.1039		176.05	0.0636
176.46	0.1045		176.23	0.0636
176.63	0.1039		176.39	0.0639
176.8	0.1039		176.55	0.0639
176.97	0.1042		176.73	0.0639
177.13	0.1042		176.89	0.0639
177.3	0.1045		177.06	0.0639
177.47	0.1042		177.22	0.0639
177.64	0.1045		177.39	0.0636
177.8	0.1045		177.56	0.0639
177.96	0.1048		177.73	0.0639
178.13	0.1048		177.89	0.0636
178.3	0.1045		178.06	0.0639
178.47	0.1048		178.22	0.0639
178.64	0.1054		178.39	0.0639
178.8	0.1048		178.56	0.0639
178.97	0.1054		178.72	0.0636
179.13	0.1054		178.89	0.0639
179.3	0.1054		179.05	0.0639
179.47	0.1054		179.22	0.0639
179.64	0.1057		179.39	0.0639
179.8	0.106		179.56	0.0639
179.97	0.1057		179.72	0.0639
180.14	0.106		179.89	0.0639
180.3	0.1063		180.06	0.0639
180.47	0.107		180.22	0.0639
180.63	0.1063		180.38	0.0642
180.8	0.1066		180.56	0.0639
180.98	0.107		180.73	0.0642
181.13	0.1073		180.89	0.0639
181.31	0.1073		181.06	0.0642
181.46	0.1073		181.22	0.0642
181.64	0.1079		181.39	0.0642
181.8	0.1082		181.56	0.0642
181.97	0.1082		181.72	0.0642
182.13	0.1082		181.89	0.0639
182.3	0.1085		182.06	0.0642
182.47	0.1085		182.23	0.0642
182.64	0.1094		182.39	0.0642
182.8	0.1091		182.56	0.0642
182.96	0.1097		182.72	0.0642
183.13	0.1097		182.88	0.0642
183.3	0.1101		183.05	0.0642
183.47	0.1101		183.23	0.0642
183.63	0.1107		183.39	0.0642
183.8	0.1104		183.56	0.0642
183.96	0.111		183.72	0.0642
184.13	0.111		183.89	0.0642
184.31	0.1113		184.06	0.0642
184.46	0.1113		184.22	0.0642
184.63	0.1119		184.39	0.0645
184.8	0.1119		184.55	0.0645
184.97	0.1122		184.72	0.0645
185.13	0.1122		184.89	0.0645
185.3	0.1128		185.05	0.0645
185.48	0.1132		185.23	0.0645
185.64	0.1132		185.39	0.0645
185.8	0.1138		185.56	0.0645
185.96	0.1138		185.73	0.0648
186.13	0.1144		185.89	0.0648
186.3	0.1144		186.06	0.0648
186.47	0.115		186.22	0.0648
186.63	0.115		186.39	0.0648
186.81	0.1153		186.56	0.0648
186.97	0.1153		186.73	0.0648
187.13	0.1159		186.89	0.0648
187.3	0.1163		187.06	0.0648
187.47	0.1166		187.22	0.0648
187.64	0.1166		187.39	0.0651
187.8	0.1172		187.55	0.0648
187.97	0.1175		187.73	0.0651
188.13	0.1178		187.89	0.0651
188.3	0.1181		188.06	0.0648
188.47	0.1187		188.23	0.0651
188.63	0.119		188.39	0.0651
188.81	0.1194		188.56	0.0651
188.96	0.12		188.72	0.0651
189.14	0.12		188.89	0.0651
189.3	0.1203		189.06	0.0651
189.47	0.1209		189.22	0.0651
189.64	0.1212		189.39	0.0651
189.8	0.1218		189.56	0.0651
189.97	0.1225		189.72	0.0651
190.13	0.1228		189.89	0.0654
190.3	0.1231		190.06	0.0651
190.47	0.1243		190.23	0.0654
190.64	0.1246		190.39	0.0654
190.81	0.1246		190.55	0.0654
190.97	0.1256		190.73	0.0654
191.14	0.1259		190.89	0.0654
191.3	0.1265		191.06	0.0654
191.47	0.1265		191.23	0.0657
191.63	0.1268		191.39	0.0657
191.8	0.1277		191.56	0.0657
191.98	0.1277		191.72	0.0657
192.13	0.128		191.89	0.0657
192.3	0.129		192.06	0.0657
192.48	0.1293		192.23	0.0657
192.63	0.1299		192.39	0.0657
192.8	0.1302		192.56	0.0657
192.97	0.1311		192.72	0.0657
193.14	0.1311		192.89	0.0657
193.3	0.1321		193.06	0.066
193.47	0.1327		193.22	0.066
193.64	0.133		193.39	0.066
193.8	0.1336		193.55	0.066
193.97	0.1342		193.72	0.0663
194.13	0.1349		193.89	0.066
194.3	0.1349		194.05	0.066
194.47	0.1355		194.22	0.0663
194.63	0.1361		194.39	0.0663
194.8	0.137		194.55	0.0663
194.97	0.138		194.72	0.0667
195.13	0.1383		194.88	0.0667
195.3	0.1389		195.05	0.0667
195.47	0.1398		195.22	0.0667
195.64	0.1404		195.39	0.0667
195.81	0.1417		195.55	0.0667
195.97	0.1426		195.72	0.067
196.13	0.1429		195.89	0.067
196.31	0.1435		196.05	0.067
196.47	0.1445		196.22	0.067
196.64	0.1454		196.39	0.0673
196.8	0.1457		196.55	0.0673
196.97	0.1466		196.72	0.0673
197.14	0.1476		196.89	0.0673
197.3	0.1485		197.05	0.0673
197.47	0.1494		197.22	0.0673
197.64	0.1497		197.39	0.0676
197.8	0.1507		197.55	0.0676
197.97	0.1516		197.72	0.0676
198.13	0.1522		197.89	0.0676
198.3	0.1531		198.05	0.0676
198.47	0.1541		198.23	0.0676
198.64	0.1547		198.39	0.0676
198.8	0.1556		198.56	0.0679
198.97	0.1559		198.73	0.0679
199.14	0.1575		198.89	0.0682
199.3	0.1584		199.06	0.0682
199.47	0.1594		199.22	0.0682
199.63	0.16		199.39	0.0682
199.81	0.1606		199.56	0.0682
199.97	0.1618		199.73	0.0685
200.14	0.1625		199.89	0.0685
200.3	0.164		200.05	0.0685
200.47	0.1646		200.23	0.0685
200.64	0.1652		200.39	0.0685
200.8	0.1662		200.56	0.0688
200.97	0.1668		200.73	0.0688
201.14	0.1674		200.89	0.0688
201.3	0.169		201.05	0.0691
201.47	0.1699		201.22	0.0691
201.64	0.1708		201.38	0.0691
201.8	0.1718		201.56	0.0694
201.96	0.1733		201.73	0.0694
202.14	0.1742		201.89	0.0694
202.3	0.1755		202.06	0.0698
202.46	0.177		202.23	0.0698
202.63	0.1786		202.39	0.0701
202.8	0.1795		202.55	0.0701
202.97	0.1798		202.73	0.0701
203.14	0.1817		202.89	0.0704
203.3	0.1826		203.06	0.0704
203.47	0.1829		203.22	0.0704
203.64	0.1851		203.39	0.0707
203.8	0.186		203.55	0.0707
203.97	0.1876		203.72	0.0707
204.14	0.1888		203.89	0.071
204.3	0.1904		204.05	0.071
204.47	0.1913		204.22	0.071
204.64	0.1928		204.39	0.0713
204.81	0.1941		204.55	0.0713
204.97	0.1953		204.72	0.0713
205.13	0.1959		204.89	0.0713
205.3	0.1972		205.06	0.0716
205.47	0.1984		205.22	0.0716
205.64	0.199		205.39	0.0719
205.81	0.199		205.56	0.0722
205.97	0.199		205.72	0.0722
206.14	0.1997		205.89	0.0722
206.31	0.2006		206.05	0.0725
206.47	0.2021		206.22	0.0725
206.64	0.2028		206.39	0.0729
206.81	0.2028		206.56	0.0732
206.97	0.2031		206.72	0.0732
207.14	0.2031		206.89	0.0732
207.3	0.2043		207.06	0.0732
207.47	0.2043		207.22	0.0735
207.63	0.204		207.39	0.0735
207.8	0.2043		207.55	0.0738
207.97	0.204		207.72	0.0738
208.14	0.204		207.89	0.0741
208.31	0.204		208.05	0.0741
208.47	0.2037		208.22	0.0744
208.64	0.204		208.4	0.0744
208.8	0.2031		208.56	0.075
208.97	0.2031		208.72	0.075
209.14	0.2037		208.89	0.0753
209.3	0.2034		209.05	0.0753
209.47	0.204		209.22	0.0756
209.64	0.2043		209.39	0.076
209.81	0.2043		209.56	0.076
209.97	0.2043		209.72	0.0763
210.13	0.2043		209.89	0.0763
210.31	0.2037		210.06	0.0766
210.47	0.2034		210.22	0.0766
210.64	0.2034		210.39	0.0769
210.8	0.2031		210.55	0.0772
210.97	0.2028		210.72	0.0772
211.14	0.2024		210.89	0.0775
211.3	0.2021		211.06	0.0778
211.47	0.2018		211.22	0.0781
211.64	0.2012		211.39	0.0784
211.8	0.2003		211.56	0.0784
211.97	0.2006		211.72	0.0787
212.14	0.2		211.89	0.0787
212.31	0.1997		212.06	0.0791
212.47	0.199		212.22	0.0794
212.63	0.199		212.39	0.0794
212.8	0.1984		212.56	0.08
212.97	0.1984		212.72	0.08
213.14	0.1981		212.89	0.0803
213.3	0.1981		213.05	0.0806
213.47	0.1978		213.23	0.0806
213.63	0.1978		213.39	0.0809
213.8	0.1972		213.56	0.0809
213.98	0.1972		213.72	0.0812
214.14	0.1975		213.89	0.0812
214.31	0.1969		214.06	0.0815
214.47	0.1966		214.22	0.0818
214.64	0.1962		214.39	0.0818
214.81	0.1956		214.56	0.0825
214.97	0.195		214.72	0.0825
215.14	0.195		214.89	0.0828
215.31	0.1944		215.05	0.0831
215.47	0.1944		215.23	0.0834
215.63	0.1944		215.39	0.0837
215.8	0.1941		215.55	0.084
215.97	0.1941		215.72	0.084
216.14	0.1931		215.89	0.0843
216.3	0.1931		216.05	0.0846
216.47	0.1925		216.22	0.0849
216.64	0.1925		216.38	0.0853
216.8	0.1922		216.56	0.0853
216.97	0.1922		216.73	0.0856
217.14	0.1916		216.89	0.0859
217.3	0.1916		217.05	0.0862
217.47	0.1916		217.23	0.0865
217.64	0.191		217.39	0.0868
217.8	0.191		217.55	0.0871
217.97	0.1904		217.73	0.0874
218.13	0.1904		217.89	0.0877
218.3	0.19		218.05	0.088
218.47	0.19		218.22	0.0884
218.63	0.1897		218.39	0.089
218.8	0.1894		218.56	0.089
218.97	0.1891		218.72	0.0893
219.13	0.1891		218.89	0.0899
219.3	0.1891		219.06	0.0902
219.47	0.1891		219.22	0.0905
219.64	0.1888		219.38	0.0908
219.8	0.1888		219.56	0.0915
219.97	0.1885		219.72	0.0918
220.14	0.1885		219.89	0.0921
220.31	0.1882		220.06	0.0927
220.47	0.1882		220.23	0.093
220.63	0.1876		220.39	0.0939
220.8	0.1869		220.56	0.0942
220.97	0.1869		220.73	0.0946
221.14	0.1876		220.89	0.0955
221.3	0.1869		221.05	0.0955
221.47	0.1866		221.22	0.0964
221.64	0.1866		221.39	0.0967
221.81	0.1863		221.56	0.097
221.97	0.1863		221.72	0.0973
222.14	0.1857		221.89	0.098
222.3	0.1857		222.05	0.0983
222.47	0.186		222.23	0.0989
222.64	0.1857		222.39	0.0992
222.8	0.1854		222.55	0.0998
222.97	0.1854		222.72	0.1004
223.13	0.1851		222.89	0.1008
223.3	0.1851		223.06	0.1014
223.47	0.1851		223.23	0.102
223.64	0.1851		223.39	0.1026
223.8	0.1851		223.55	0.1032
223.97	0.1845		223.73	0.1035
224.13	0.1848		223.89	0.1042
224.31	0.1842		224.06	0.1048
224.47	0.1838		224.22	0.1054
224.63	0.1835		224.39	0.1063
224.81	0.1835		224.55	0.107
224.97	0.1835		224.72	0.1079
225.14	0.1832		224.89	0.1085
225.3	0.1829		225.06	0.1091
225.47	0.1829		225.22	0.1097
225.64	0.1826		225.39	0.1107
225.8	0.1826		225.55	0.111
225.97	0.1826		225.73	0.1119
226.14	0.1823		225.89	0.1125
226.31	0.1823		226.05	0.1135
226.47	0.1823		226.23	0.1141
226.64	0.182		226.4	0.115
226.81	0.1823		226.55	0.1163
226.97	0.182		226.73	0.1169
227.14	0.1814		226.89	0.1181
227.31	0.1817		227.06	0.119
227.47	0.1814		227.22	0.12
227.63	0.1817		227.39	0.1209
227.81	0.1814		227.56	0.1215
227.97	0.1814		227.72	0.1225
228.14	0.1811		227.89	0.1237
228.3	0.1811		228.05	0.1246
228.46	0.1807		228.23	0.1256
228.64	0.1811		228.39	0.1268
228.8	0.1807		228.55	0.1277
228.97	0.1801		228.72	0.129
229.14	0.1801		228.89	0.1299
229.31	0.1798		229.06	0.1314
229.47	0.1798		229.23	0.1327
229.64	0.1798		229.39	0.1339
229.8	0.1798		229.56	0.1355
229.97	0.1795		229.73	0.137
230.13	0.1795		229.89	0.1386
230.3	0.1795		230.05	0.1398
230.47	0.1792		230.22	0.1407
230.63	0.1792		230.38	0.1423
230.81	0.1789		230.55	0.1438
230.96	0.1789		230.72	0.1457
231.13	0.1789		230.89	0.1473
231.31	0.1792		231.06	0.1491
231.47	0.1789		231.22	0.1507
231.64	0.1789		231.38	0.1525
231.8	0.1789		231.56	0.1547
231.97	0.1786		231.72	0.1566
232.14	0.1786		231.89	0.1587
232.3	0.1783		232.05	0.1609
232.47	0.1783		232.22	0.1631
232.64	0.178		232.39	0.1662
232.81	0.1773		232.55	0.1683
232.97	0.178		232.72	0.1705
233.14	0.1776		232.89	0.1733
233.3	0.1776		233.06	0.1758
233.47	0.1776		233.22	0.1789
233.64	0.1773		233.39	0.1798
233.8	0.1773		233.55	0.1811
233.97	0.1773		233.73	0.1817
234.14	0.1773		233.89	0.1823
234.3	0.177		234.06	0.1823
234.46	0.1767		234.22	0.1814
234.64	0.1773		234.39	0.1814
234.8	0.1767		234.56	0.1814
234.97	0.1767		234.72	0.1811
235.14	0.1764		234.89	0.1801
235.3	0.1767		235.06	0.1795
235.47	0.1764		235.22	0.1789
235.64	0.1764		235.39	0.1783
235.8	0.1761		235.55	0.1773
235.97	0.1761		235.73	0.1767
236.14	0.1764		235.88	0.1761
236.3	0.1761		236.06	0.1758
236.47	0.1761		236.22	0.1755
236.64	0.1758		236.39	0.1749
236.8	0.1752		236.56	0.1736
236.97	0.1755		236.72	0.1736
237.14	0.1758		236.89	0.1727
237.3	0.1758		237.05	0.1721
237.47	0.1755		237.22	0.1718
237.63	0.1755		237.39	0.1711
237.8	0.1752		237.55	0.1705
237.97	0.1752		237.72	0.1702
238.14	0.1752		237.89	0.1696
238.3	0.1745		238.05	0.169
238.47	0.1749		238.22	0.168
238.63	0.1749		238.39	0.1677
238.81	0.1742		238.55	0.1671
238.97	0.1749		238.7	0.1674
239.13	0.1742		238.7	0.0313
239.3	0.1739		238.87	0.0202
239.47	0.1739		239.04	0.0155
239.57	0.1739		239.21	0.0133
239.57	0.0357		239.37	0.0115
239.74	0.0326		239.54	0.0105
239.91	0.031		239.71	0.0099
240.07	0.0298		239.71	-0.137
240.24	0.0288		239.88	-0.1035
240.41	0.0279		240.05	-0.0952
240.58	0.0273		240.22	-0.0915
240.58	-0.1401		240.38	-0.0887
240.75	-0.1414		240.55	-0.0871
240.91	-0.1302		240.71	-0.0856
241.09	-0.1228		240.87	-0.0846
241.26	-0.1194		241.05	-0.0834
241.42	-0.1169		241.21	-0.0825
241.58	-0.1153		241.38	-0.0818
241.75	-0.1141		241.54	-0.0812
241.92	-0.1132		241.71	-0.0806
242.08	-0.1125		241.88	-0.08
242.25	-0.1116		242.05	-0.0794
242.41	-0.1113		242.22	-0.0791
242.58	-0.111		242.38	-0.0787
242.75	-0.1104		242.55	-0.0781
242.91	-0.1101		242.71	-0.0778
243.08	-0.1094		242.87	-0.0775
243.25	-0.1094		243.05	-0.0775
243.42	-0.1094		243.21	-0.0769
243.59	-0.1085		243.38	-0.0766
243.75	-0.1088		243.54	-0.0763
243.92	-0.1088		243.71	-0.076
244.09	-0.1082		243.88	-0.0756
244.25	-0.1082		244.05	-0.0756
244.42	-0.1079		244.21	-0.0753
244.58	-0.1079		244.38	-0.075
244.75	-0.1079		244.55	-0.075
244.92	-0.1079		244.71	-0.0747
245.09	-0.1079		244.88	-0.0744
245.25	-0.1073		245.05	-0.0744
245.41	-0.1073		245.22	-0.0741
245.58	-0.1076		245.38	-0.0741
245.75	-0.1066		245.54	-0.0738
245.92	-0.1066		245.71	-0.0735
246.09	-0.1076		245.88	-0.0735
246.25	-0.1073		246.05	-0.0732
246.42	-0.1066		246.22	-0.0732
246.59	-0.1066		246.38	-0.0732
246.75	-0.1063		246.55	-0.0729
246.92	-0.1066		246.72	-0.0725
247.09	-0.1063		246.88	-0.0725
247.25	-0.1066		247.05	-0.0725
247.42	-0.1066		247.21	-0.0722
247.59	-0.1063		247.38	-0.0722
247.75	-0.1063		247.55	-0.0722
247.92	-0.106		247.71	-0.0722
248.08	-0.106		247.88	-0.0719
248.25	-0.1063		248.05	-0.0719
248.42	-0.1057		248.21	-0.0719
248.58	-0.106		248.38	-0.0716
248.75	-0.1057		248.55	-0.0713
248.92	-0.106		248.71	-0.0713
249.08	-0.106		248.88	-0.0713
249.25	-0.1054		249.05	-0.071
249.42	-0.106		249.21	-0.071
249.58	-0.1057		249.38	-0.071
249.75	-0.1057		249.54	-0.071
249.92	-0.1057		249.72	-0.0707
250.09	-0.1057		249.88	-0.0707
250.25	-0.1054		250.05	-0.0704
250.42	-0.1054		250.22	-0.0704
250.59	-0.106		250.39	-0.0704
250.75	-0.1054		250.55	-0.0704
250.92	-0.1057		250.71	-0.0704
251.09	-0.1057		250.88	-0.0701
251.25	-0.1054		251.05	-0.0701
251.42	-0.1054		251.21	-0.0701
251.58	-0.1054		251.38	-0.0701
251.75	-0.1051		251.55	-0.0698
251.91	-0.1051		251.71	-0.0698
252.08	-0.1051		251.88	-0.0698
252.25	-0.1054		252.05	-0.0698
252.42	-0.1051		252.22	-0.0698
252.58	-0.1054		252.39	-0.0694
252.75	-0.1048		252.54	-0.0694
252.92	-0.1051		252.71	-0.0694
253.08	-0.1048		252.88	-0.0694
253.25	-0.1054		253.05	-0.0688
253.41	-0.1048		253.21	-0.0688
253.58	-0.1054		253.38	-0.0688
253.75	-0.1048		253.55	-0.0688
253.91	-0.1051		253.71	-0.0685
254.08	-0.1048		253.88	-0.0685
254.25	-0.1051		254.04	-0.0685
254.42	-0.1045		254.21	-0.0682
254.58	-0.1048		254.38	-0.0682
254.75	-0.1048		254.55	-0.0679
254.92	-0.1048		254.71	-0.0679
255.08	-0.1045		254.88	-0.0679
255.26	-0.1045		255.05	-0.0679
255.41	-0.1048		255.21	-0.0679
255.58	-0.1045		255.38	-0.0676
255.75	-0.1048		255.55	-0.0676
255.91	-0.1045		255.71	-0.0676
256.08	-0.1048		255.88	-0.0676
256.26	-0.1042		256.05	-0.0676
256.42	-0.1042		256.22	-0.0673
256.58	-0.1042		256.38	-0.0676
256.75	-0.1045		256.55	-0.0673
256.92	-0.1045		256.71	-0.0673
257.09	-0.1045		256.88	-0.067
257.25	-0.1045		257.05	-0.0673
257.42	-0.1045		257.22	-0.067
257.59	-0.1042		257.38	-0.067
257.75	-0.1039		257.54	-0.067
257.92	-0.1039		257.71	-0.067
258.09	-0.1039		257.88	-0.0667
258.25	-0.1039		258.04	-0.067
258.42	-0.1042		258.21	-0.0667
258.59	-0.1042		258.38	-0.0667
258.75	-0.1042		258.55	-0.0667
258.92	-0.1039		258.71	-0.0667
259.09	-0.1035		258.88	-0.0663
259.25	-0.1035		259.05	-0.0663
259.42	-0.1042		259.21	-0.0663
259.59	-0.1039		259.38	-0.0663
259.76	-0.1039		259.55	-0.066
259.92	-0.1039		259.72	-0.066
260.08	-0.1039		259.88	-0.066
260.26	-0.1035		260.05	-0.066
260.42	-0.1035		260.21	-0.066
260.59	-0.1032		260.38	-0.066
260.75	-0.1032		260.54	-0.0657
260.91	-0.1032		260.72	-0.066
261.09	-0.1035		260.88	-0.066
261.26	-0.1032		261.05	-0.0657
261.42	-0.1029		261.21	-0.0657
261.59	-0.1029		261.38	-0.0657
261.75	-0.1029		261.54	-0.0657
261.92	-0.1026		261.71	-0.0654
262.08	-0.1026		261.88	-0.0654
262.25	-0.1029		262.05	-0.0654
262.42	-0.1029		262.21	-0.0654
262.59	-0.1029		262.38	-0.0654
262.75	-0.1029		262.55	-0.0651
262.91	-0.1029		262.72	-0.0651
263.08	-0.1026		262.88	-0.0651
263.26	-0.1029		263.05	-0.0651
263.41	-0.1029		263.21	-0.0651
263.59	-0.1023		263.39	-0.0651
263.75	-0.1023		263.55	-0.0651
263.92	-0.1023		263.72	-0.0651
264.09	-0.102		263.88	-0.0648
264.25	-0.102		264.05	-0.0648
264.41	-0.102		264.21	-0.0648
264.58	-0.102		264.38	-0.0648
264.76	-0.1017		264.55	-0.0648
264.91	-0.1017		264.71	-0.0645
265.08	-0.1014		264.88	-0.0648
265.25	-0.102		265.05	-0.0645
265.41	-0.102		265.22	-0.0645
265.58	-0.1017		265.38	-0.0645
265.75	-0.1017		265.55	-0.0645
265.91	-0.1014		265.71	-0.0645
266.08	-0.1011		265.88	-0.0645
266.25	-0.1014		266.05	-0.0645
266.42	-0.1014		266.21	-0.0642
266.58	-0.1014		266.38	-0.0642
266.75	-0.1014		266.55	-0.0642
266.92	-0.1008		266.71	-0.0642
267.09	-0.1008		266.88	-0.0642
267.25	-0.1014		267.05	-0.0642
267.42	-0.1004		267.21	-0.0642
267.59	-0.1011		267.38	-0.0642
267.75	-0.1008		267.55	-0.0642
267.92	-0.1004		267.71	-0.0639
268.09	-0.1008		267.88	-0.0639
268.25	-0.1001		268.05	-0.0639
268.42	-0.1001		268.21	-0.0639
268.59	-0.1001		268.38	-0.0639
268.75	-0.1001		268.55	-0.0636
268.92	-0.0998		268.71	-0.0636
269.09	-0.0998		268.88	-0.0636
269.26	-0.0998		269.05	-0.0636
269.42	-0.0995		269.22	-0.0636
269.58	-0.0995		269.38	-0.0636
269.75	-0.0995		269.55	-0.0636
269.91	-0.0995		269.72	-0.0636
270.08	-0.0995		269.88	-0.0636
270.25	-0.0992		270.05	-0.0636
270.41	-0.0992		270.21	-0.0632
270.58	-0.0992		270.38	-0.0636
270.75	-0.0989		270.55	-0.0632
270.91	-0.0989		270.72	-0.0632
271.09	-0.0992		270.88	-0.0632
271.25	-0.0989		271.05	-0.0632
271.42	-0.0989		271.22	-0.0632
271.59	-0.0983		271.38	-0.0632
271.75	-0.0986		271.55	-0.0632
271.92	-0.0989		271.72	-0.0632
272.09	-0.0983		271.88	-0.0632
272.25	-0.0986		272.05	-0.0632
272.42	-0.0986		272.21	-0.0632
272.58	-0.0986		272.38	-0.0632
272.75	-0.0986		272.54	-0.0632
272.92	-0.098		272.71	-0.0629
273.09	-0.0983		272.88	-0.0629
273.25	-0.0977		273.04	-0.0629
273.41	-0.098		273.21	-0.0629
273.59	-0.0973		273.38	-0.0629
273.75	-0.098		273.55	-0.0629
273.91	-0.0973		273.72	-0.0629
274.08	-0.0977		273.88	-0.0629
274.25	-0.0973		274.05	-0.0629
274.42	-0.0977		274.21	-0.0626
274.58	-0.0973		274.38	-0.0629
274.75	-0.0973		274.55	-0.0629
274.91	-0.097		274.72	-0.0626
275.08	-0.0967		274.88	-0.0626
275.25	-0.0973		275.05	-0.0626
275.42	-0.097		275.22	-0.0626
275.59	-0.097		275.38	-0.0626
275.75	-0.097		275.55	-0.0626
275.92	-0.0967		275.71	-0.0626
276.09	-0.097		275.88	-0.0626
276.25	-0.097		276.05	-0.0626
276.42	-0.0964		276.21	-0.0626
276.58	-0.0964		276.38	-0.0626
276.75	-0.0967		276.55	-0.0626
276.91	-0.0964		276.72	-0.0623
277.08	-0.0964		276.88	-0.0626
277.25	-0.0964		277.05	-0.0623
277.42	-0.0958		277.21	-0.0623
277.58	-0.0964		277.38	-0.0623
277.75	-0.0958		277.54	-0.0623
277.91	-0.0961		277.71	-0.0623
278.09	-0.0958		277.88	-0.0623
278.25	-0.0961		278.05	-0.0623
278.42	-0.0958		278.21	-0.0623
278.59	-0.0961		278.38	-0.0623
278.75	-0.0955		278.55	-0.062
278.92	-0.0958		278.72	-0.062
279.08	-0.0961		278.88	-0.062
279.25	-0.0955		279.07	-0.062
279.42	-0.0958		279.21	-0.062
279.59	-0.0955		279.38	-0.062
279.75	-0.0958		279.55	-0.0617
279.91	-0.0958		279.71	-0.062
280.08	-0.0952		279.88	-0.0617
280.25	-0.0952		280.05	-0.062
280.42	-0.0955		280.22	-0.062
280.58	-0.0958		280.38	-0.0617
280.75	-0.0952		280.55	-0.0617
280.92	-0.0955		280.72	-0.0617
281.08	-0.0955		280.88	-0.0617
281.25	-0.0955		281.05	-0.0617
281.41	-0.0952		281.22	-0.0617
281.58	-0.0955		281.38	-0.0617
281.75	-0.0955		281.55	-0.0617
281.91	-0.0952		281.72	-0.0617
282.09	-0.0958		281.88	-0.0617
282.25	-0.0952		282.05	-0.0617
282.41	-0.0955		282.22	-0.0617
282.59	-0.0955		282.38	-0.0614
282.75	-0.0955		282.55	-0.0614
282.91	-0.0952		282.71	-0.0617
283.09	-0.0955		282.88	-0.0617
283.25	-0.0952		283.05	-0.0617
283.41	-0.0952		283.22	-0.0617
283.58	-0.0955		283.38	-0.0617
283.75	-0.0958		283.56	-0.0617
283.92	-0.0958		283.72	-0.0617
284.08	-0.0958		283.88	-0.0614
284.25	-0.0958		284.05	-0.0617
284.41	-0.0958		284.21	-0.0617
284.58	-0.0958		284.38	-0.0617
284.76	-0.0961		284.55	-0.0614
284.91	-0.0958		284.71	-0.0614
285.08	-0.0961		284.89	-0.0614
285.25	-0.0958		285.05	-0.0614
285.42	-0.0961		285.21	-0.0614
285.58	-0.0958		285.38	-0.0614
285.75	-0.0961		285.54	-0.0614
285.92	-0.0964		285.71	-0.0614
286.08	-0.0964		285.88	-0.0614
286.25	-0.0964		286.05	-0.0614
286.42	-0.0964		286.21	-0.0614
286.59	-0.0964		286.38	-0.0614
286.76	-0.0967		286.55	-0.0614
286.91	-0.0964		286.71	-0.0614
287.08	-0.0961		286.89	-0.0614
287.25	-0.0967		287.04	-0.0614
287.41	-0.0967		287.21	-0.0611
287.59	-0.0967		287.38	-0.0611
287.75	-0.0967		287.54	-0.0614
287.92	-0.0967		287.71	-0.0614
288.08	-0.0967		287.88	-0.0614
288.25	-0.097		288.05	-0.0614
288.42	-0.097		288.21	-0.0614
288.59	-0.097		288.38	-0.0614
288.75	-0.097		288.54	-0.0614
288.92	-0.0973		288.71	-0.0614
289.08	-0.0973		288.88	-0.0614
289.25	-0.0973		289.05	-0.0614
289.42	-0.0973		289.22	-0.0614
289.58	-0.0977		289.38	-0.0614
289.75	-0.098		289.54	-0.0614
289.92	-0.0977		289.71	-0.0614
290.08	-0.0977		289.88	-0.0614
290.25	-0.0977		290.05	-0.0611
290.42	-0.098		290.22	-0.0614
290.58	-0.0977		290.39	-0.0614
290.75	-0.098		290.54	-0.0611
290.92	-0.098		290.72	-0.0614
291.09	-0.0983		290.88	-0.0611
291.25	-0.0983		291.05	-0.0611
291.42	-0.098		291.22	-0.0611
291.58	-0.0983		291.38	-0.0611
291.75	-0.0983		291.55	-0.0611
291.91	-0.0989		291.72	-0.0611
292.08	-0.0983		291.89	-0.0611
292.26	-0.0992		292.04	-0.0611
292.41	-0.0983		292.21	-0.0611
292.58	-0.0992		292.38	-0.0611
292.75	-0.0986		292.55	-0.0611
292.92	-0.0992		292.71	-0.0611
293.08	-0.0989		292.88	-0.0611
293.25	-0.0992		293.04	-0.0608
293.41	-0.0989		293.21	-0.0611
293.58	-0.0995		293.38	-0.0608
293.75	-0.0992		293.55	-0.0611
293.91	-0.0992		293.71	-0.0611
294.08	-0.0992		293.88	-0.0611
294.25	-0.0995		294.05	-0.0608
294.41	-0.0998		294.21	-0.0611
294.59	-0.0995		294.38	-0.0608
294.75	-0.0998		294.55	-0.0611
294.91	-0.0998		294.72	-0.0608
295.09	-0.0998		294.88	-0.0608
295.25	-0.1001		295.04	-0.0608
295.42	-0.1001		295.21	-0.0608
295.59	-0.1001		295.38	-0.0608
295.75	-0.1004		295.55	-0.0608
295.92	-0.1004		295.72	-0.0608
296.09	-0.1004		295.88	-0.0608
296.25	-0.1004		296.05	-0.0608
296.41	-0.1008		296.21	-0.0608
296.58	-0.1008		296.38	-0.0608
296.75	-0.1004		296.54	-0.0608
296.92	-0.1008		296.71	-0.0608
297.09	-0.1008		296.88	-0.0608
297.25	-0.1008		297.05	-0.0608
297.42	-0.1011		297.22	-0.0608
297.59	-0.1008		297.38	-0.0608
297.75	-0.1011		297.55	-0.0608
297.92	-0.1011		297.71	-0.0608
298.09	-0.1011		297.89	-0.0608
298.26	-0.1014		298.04	-0.0608
298.41	-0.1017		298.21	-0.0611
298.58	-0.1017		298.38	-0.0608
298.76	-0.1014		298.55	-0.0608
298.91	-0.102		298.71	-0.0608
299.08	-0.102		298.88	-0.0608
299.25	-0.1017		299.04	-0.0608
299.41	-0.1017		299.21	-0.0608
299.58	-0.1023		299.38	-0.0608
299.75	-0.102		299.55	-0.0608
299.92	-0.1023		299.71	-0.0608
300.08	-0.1023		299.88	-0.0611
300.25	-0.1023		300.05	-0.0611
300.41	-0.1023		300.22	-0.0608
300.58	-0.1026		300.38	-0.0608
300.75	-0.1029		300.55	-0.0608
300.92	-0.1029		300.71	-0.0608
301.08	-0.1029		300.88	-0.0608
301.25	-0.1029		301.04	-0.0608
301.41	-0.1029		301.21	-0.0608
301.58	-0.1032		301.38	-0.0611
301.75	-0.1032		301.54	-0.0608
301.91	-0.1029		301.72	-0.0608
302.08	-0.1029		301.88	-0.0608
302.25	-0.1029		302.05	-0.0611
302.42	-0.1029		302.21	-0.0611
302.59	-0.1035		302.38	-0.0608
302.75	-0.1035		302.55	-0.0611
302.92	-0.1035		302.71	-0.0611
303.08	-0.1039		302.88	-0.0611
303.25	-0.1039		303.05	-0.0608
303.42	-0.1032		303.21	-0.0611
303.58	-0.1042		303.38	-0.0608
303.75	-0.1035		303.55	-0.0611
303.92	-0.1042		303.72	-0.0611
304.09	-0.1039		303.88	-0.0608
304.25	-0.1039		304.05	-0.0611
304.42	-0.1042		304.22	-0.0608
304.59	-0.1042		304.38	-0.0611
304.75	-0.1045		304.55	-0.0608
304.92	-0.1045		304.72	-0.0608
305.09	-0.1042		304.88	-0.0608
305.25	-0.1045		305.05	-0.0608
305.42	-0.1045		305.22	-0.0608
305.59	-0.1048		305.38	-0.0608
305.75	-0.1042		305.55	-0.0608
305.92	-0.1042		305.71	-0.0611
306.09	-0.1048		305.88	-0.0608
306.25	-0.1048		306.05	-0.0611
306.42	-0.1048		306.21	-0.0608
306.58	-0.1045		306.38	-0.0611
306.75	-0.1048		306.54	-0.0611
306.92	-0.1051		306.71	-0.0611
307.08	-0.1048		306.89	-0.0611
307.25	-0.1051		307.05	-0.0611
307.42	-0.1048		307.22	-0.0611
307.58	-0.1051		307.38	-0.0611
307.75	-0.1051		307.54	-0.0608
307.91	-0.1054		307.71	-0.0611
308.08	-0.1054		307.88	-0.0611
308.25	-0.1054		308.05	-0.0611
308.41	-0.1051		308.21	-0.0611
308.58	-0.1051		308.38	-0.0611
308.75	-0.1051		308.54	-0.0611
308.92	-0.1051		308.71	-0.0611
309.08	-0.1054		308.88	-0.0611
309.25	-0.1051		309.04	-0.0611
309.42	-0.1054		309.22	-0.0611
309.58	-0.1051		309.38	-0.0611
309.75	-0.1051		309.54	-0.0611
309.91	-0.1051		309.71	-0.0611
310.08	-0.1054		309.89	-0.0611
310.25	-0.1051		310.04	-0.0611
310.42	-0.1048		310.21	-0.0611
310.59	-0.1048		310.38	-0.0611
310.75	-0.1045		310.55	-0.0611
310.91	-0.1045		310.71	-0.0611
311.09	-0.1051		310.89	-0.0611
311.25	-0.1051		311.05	-0.0611
311.42	-0.1048		311.21	-0.0614
311.58	-0.1048		311.38	-0.0614
311.75	-0.1048		311.54	-0.0614
311.92	-0.1045		311.71	-0.0614
312.09	-0.1042		311.88	-0.0614
312.26	-0.1045		312.04	-0.0614
312.42	-0.1045		312.22	-0.0614
312.58	-0.1045		312.38	-0.0614
312.75	-0.1045		312.55	-0.0614
312.91	-0.1045		312.71	-0.0614
313.09	-0.1045		312.88	-0.0614
313.26	-0.1045		313.05	-0.0614
313.42	-0.1045		313.21	-0.0614
313.58	-0.1048		313.38	-0.0614
313.75	-0.1045		313.55	-0.0614
313.91	-0.1051		313.71	-0.0614
314.08	-0.1051		313.89	-0.0617
314.25	-0.1054		314.05	-0.0617
314.42	-0.1057		314.21	-0.0614
314.58	-0.106		314.38	-0.0614
314.75	-0.1066		314.55	-0.0617
314.92	-0.1066		314.71	-0.0617
315.08	-0.1076		314.88	-0.0617
315.25	-0.1079		315.05	-0.0617
315.42	-0.1079		315.21	-0.0617
315.58	-0.1082		315.38	-0.0617
315.75	-0.1091		315.54	-0.062
315.92	-0.1097		315.71	-0.062
316.09	-0.1097		315.88	-0.062
316.26	-0.111		316.04	-0.062
316.41	-0.1113		316.21	-0.062
316.59	-0.1119		316.38	-0.062
316.75	-0.1125		316.55	-0.0623
316.92	-0.1135		316.71	-0.062
317.09	-0.115		316.88	-0.0623
317.25	-0.1159		317.04	-0.062
317.42	-0.1169		317.22	-0.0623
317.58	-0.1184		317.38	-0.0623
317.75	-0.1197		317.55	-0.0623
317.92	-0.1218		317.72	-0.0623
318.08	-0.1234		317.88	-0.0623
318.25	-0.1256		318.05	-0.0623
318.42	-0.128		318.22	-0.0626
318.58	-0.1296		318.38	-0.0626
318.75	-0.1311		318.54	-0.0623
318.91	-0.1321		318.72	-0.0626
319.08	-0.1336		318.88	-0.0626
319.25	-0.1349		319.05	-0.0626
319.41	-0.1361		319.21	-0.0629
319.59	-0.1373		319.38	-0.0626
319.75	-0.1386		319.54	-0.0629
319.91	-0.1395		319.72	-0.0629
320.08	-0.1414		319.88	-0.0629
320.25	-0.1426		320.05	-0.0629
320.42	-0.1438		320.22	-0.0629
320.59	-0.1451		320.38	-0.0632
320.75	-0.1469		320.54	-0.0632
320.92	-0.1482		320.72	-0.0632
321.09	-0.1497		320.88	-0.0632
321.25	-0.151		321.04	-0.0632
321.42	-0.1525		321.22	-0.0632
321.58	-0.1531		321.38	-0.0632
321.75	-0.1547		321.54	-0.0632
321.92	-0.1559		321.71	-0.0636
322.08	-0.1569		321.88	-0.0636
322.25	-0.1578		322.04	-0.0636
322.42	-0.1594		322.21	-0.0636
322.58	-0.1609		322.38	-0.0636
322.75	-0.1621		322.55	-0.0639
322.92	-0.1628		322.71	-0.0636
323.08	-0.1631		322.88	-0.0639
323.25	-0.164		323.05	-0.0636
323.42	-0.1646		323.22	-0.0639
323.59	-0.1649		323.38	-0.0639
323.75	-0.1662		323.55	-0.0639
323.92	-0.1665		323.71	-0.0642
324.09	-0.1674		323.88	-0.0642
324.25	-0.1683		324.04	-0.0642
324.41	-0.169		324.21	-0.0642
324.58	-0.1699		324.38	-0.0645
324.75	-0.1705		324.55	-0.0648
324.91	-0.1714		324.71	-0.0645
325.09	-0.1724		324.88	-0.0648
325.25	-0.1733		325.05	-0.0648
325.42	-0.1739		325.21	-0.0648
325.59	-0.1752		325.38	-0.0648
325.75	-0.1761		325.55	-0.0648
325.92	-0.177		325.71	-0.0651
326.08	-0.1783		325.88	-0.0651
326.25	-0.1804		326.05	-0.0651
326.41	-0.1817		326.22	-0.0654
326.58	-0.1838		326.38	-0.0651
326.75	-0.1848		326.54	-0.0654
326.92	-0.1873		326.72	-0.0654
327.08	-0.1885		326.88	-0.0654
327.25	-0.1904		327.05	-0.0654
327.42	-0.1919		327.21	-0.0654
327.59	-0.1935		327.38	-0.0657
327.75	-0.195		327.55	-0.0657
327.91	-0.1966		327.72	-0.0657
328.09	-0.1984		327.88	-0.0657
328.25	-0.2006		328.05	-0.066
328.41	-0.2031		328.21	-0.066
328.58	-0.2049		328.38	-0.0663
328.75	-0.2077		328.55	-0.0663
328.92	-0.209		328.71	-0.0663
329.09	-0.2108		328.88	-0.0667
329.25	-0.2121		329.04	-0.0667
329.42	-0.2139		329.21	-0.0667
329.58	-0.2145		329.38	-0.067
329.75	-0.2155		329.54	-0.067
329.92	-0.2152		329.71	-0.0673
330.08	-0.2152		329.88	-0.067
330.25	-0.2148		330.05	-0.0673
330.42	-0.2139		330.21	-0.0676
330.58	-0.213		330.38	-0.0676
330.75	-0.2124		330.55	-0.0676
330.92	-0.2114		330.71	-0.0676
331.08	-0.2108		330.88	-0.0676
331.25	-0.2099		331.04	-0.0679
331.42	-0.2093		331.21	-0.0679
331.59	-0.209		331.38	-0.0682
331.75	-0.208		331.54	-0.0682
331.92	-0.2074		331.71	-0.0682
[truncated: 5,231 more rows]

[truncated: 17 more sheets: Figure 2m, Figure 3c, Figure 3d, Figure 3e, Figure 4d, Figure 5i, Figure 5j, Figure5k, Figure 5l, Figure 5m, Figure 5n, Figure 6a, Figure 6b, Figure 6c, Figure 6d, Figure 6e, Figure 6f]
